# Supplementary material for: Predictors of success in establishing orthotopic patient-derived xenograft models of triple negative breast cancer
Source: NPJ Breast Cancer. 2023 Jan 10;9:2. doi: 10.1038/s41523-022-00502-1 (PMC9831981; doi:10.1038/s41523-022-00502-1)
Supplement: Supplementary file 2 — Supplementary Table 2 [file 41523_2022_502_MOESM2_ESM.xlsx]

## Sheet: gene expression signatures
Sample ID	PDX model name	Patient biopsy treatment stage	Successful PDX? (0=no, 1=yes)	PIK3CA signature	TIL signature	assigned Vanderbilt subtype	Vanderbilt subtype score for IM	Vanderbilt subtype score for BL1	Vanderbilt subtype score for MSL	Vanderbilt subtype score for M	Vanderbilt subtype score for BL2	Vanderbilt subtype score for LAR	EMT signature score	Cellular plasticity signature score	ADIPOGENESIS	ALLOGRAFT REJECTION	ANDROGEN RESPONSE	ANGIOGENESIS	APICAL JUNCTION	APICAL SURFACE	APOPTOSIS	BILE ACID METABOLISM	CHOLESTEROL HOMEOSTASIS	COAGULATION	COMPLEMENT	DNA REPAIR	E2F TARGETS	EPITHELIAL MESENCHYMAL TRANSITION	ESTROGEN RESPONSE EARLY	ESTROGEN RESPONSE LATE	FATTY ACID METABOLISM	G2M CHECKPOINT	GLYCOLYSIS	HEDGEHOG SIGNALING	HEME METABOLISM	HYPOXIA	IL2 STAT5 SIGNALING	IL6 JAK STAT3 SIGNALING	INFLAMMATORY RESPONSE	INTERFERON ALPHA RESPONSE	INTERFERON GAMMA RESPONSE	KRAS SIGNALING DN	KRAS SIGNALING UP	MITOTIC SPINDLE	MTORC1 SIGNALING	MYC TARGETS V1	MYC TARGETS V2	MYOGENESIS	NOTCH SIGNALING
TNBC179	PIM009	PRE	0	-1.54846	-3.46838	M	-0.572083	-0.402747	0.279389	0.570155	-0.141286	0.340032	0.143589	0.00347268	0.364464	0.0719253	0.304112	0.324775	0.2412	0.209202	0.265092	0.0373869	0.4238	0.228863	0.191622	0.357099	0.262722	0.365253	0.240658	0.252969	0.249898	0.225987	0.272405	-0.0275129	0.225247	0.245808	0.147343	0.0618149	0.00287286	0.245307	0.187628	-0.210751	0.061255	0.231999	0.411174	0.558439	0.287025	0.115076	0.211826
TNBC044	PIM010	PRE	1	-2.44033	-3.76901	M	-0.616423	0.215833	-0.0332583	0.749644	-0.119389	-0.060923	0.0155874	0.34276	0.348609	0.0557688	0.300389	0.343086	0.269288	0.140284	0.244952	-0.00981537	0.453536	0.190351	0.127146	0.376894	0.373708	0.40855	0.213998	0.260141	0.2086	0.305863	0.303767	0.0965522	0.193522	0.333289	0.161044	0.0151905	-0.0109336	0.21799	0.163807	-0.169619	0.0165252	0.241363	0.466486	0.614254	0.418161	0.167525	0.181915
TNBC014	PIM011	PRE	0	-1.10729	1.47711	IM	0.767279	0.0614377	0.0708317	-0.700083	-0.227608	-0.139966	0.0436809	-0.136119	0.338053	0.332244	0.264255	0.238948	0.202925	0.203886	0.349999	0.00974038	0.350233	0.220012	0.292632	0.36365	0.339059	0.287978	0.162499	0.205051	0.239383	0.265468	0.21628	-0.0409499	0.211515	0.2352	0.247187	0.23979	0.174133	0.603793	0.523574	-0.230532	0.109156	0.221322	0.42252	0.620005	0.342872	0.0573554	0.0978163
TNBC195	PIM012	PRE	0	-2.36781	0.755094	IM	0.713194	0.218065	-0.261304	-0.553734	-0.453184	-0.0897792	-0.148526	0.130094	0.326765	0.260204	0.203422	0.115872	0.163364	0.0918825	0.255776	-0.00561584	0.372707	0.116645	0.234587	0.423193	0.403909	0.174808	0.13923	0.190524	0.229137	0.32124	0.240143	-0.106364	0.201726	0.200236	0.192262	0.201172	0.131564	0.558274	0.464006	-0.222152	0.0337526	0.208264	0.438776	0.635691	0.420378	0.0206286	0.119967
TNBC015	PIM013	PRE	1	-1.62313	-0.0124188	UNS	0.242829	0.108909	-0.175191	-0.175078	0.208485	-0.281612	0.0732463	-0.0210473	0.35956	0.223717	0.255744	0.262472	0.211377	0.230325	0.334892	0.0277441	0.38495	0.236586	0.249626	0.373872	0.391713	0.398584	0.189267	0.229031	0.255912	0.315016	0.258044	-0.0430724	0.225373	0.282662	0.193354	0.187473	0.125364	0.512877	0.430102	-0.233287	0.0751415	0.241914	0.472119	0.631281	0.343763	0.0918747	0.123915
TNBC117	PIM014	PRE	1	-1.66884	-2.19001	BL1	-0.225768	0.539409	-0.306233	0.278636	-0.29118	-0.0330009	-0.271773	0.122257	0.33943	0.105819	0.266873	0.205315	0.178455	0.110569	0.237647	0.0336333	0.387623	0.121174	0.12487	0.401816	0.470629	0.225968	0.208985	0.231725	0.230036	0.379845	0.236489	-0.0346418	0.210683	0.223166	0.163352	0.0851173	0.0108451	0.330949	0.264146	-0.209757	-0.00704972	0.266637	0.44309	0.658013	0.440589	0.0802519	0.183449
TNBC229	PIM016	PRE	0	-1.54681	-0.266904	BL1	0.288254	0.500508	-0.213829	-0.282765	-0.358848	-0.0591418	-0.327999	0.226983	0.367657	0.173491	0.219639	0.17876	0.188591	0.0580392	0.267046	0.0148364	0.372937	0.154324	0.200321	0.403197	0.393357	0.188856	0.183898	0.205558	0.257683	0.306522	0.225642	-0.0591754	0.223402	0.213964	0.164126	0.149644	0.0834682	0.485761	0.387203	-0.20771	0.0190829	0.240651	0.42951	0.639905	0.457431	0.0756394	0.106805
TNBC244	PIM018	PRE	0	-0.898625	-0.713924	UNS	-0.364826	-0.309697	0.324072	0.320031	-0.238944	0.20916	0.073186	-0.21525	0.364484	0.123025	0.291707	0.342937	0.203279	0.155825	0.30803	0.0288001	0.445708	0.193871	0.195782	0.368735	0.361768	0.330739	0.245895	0.269432	0.261963	0.312098	0.234639	-0.0100089	0.230829	0.262496	0.180189	0.127641	0.0296568	0.359578	0.283132	-0.226461	0.0639573	0.255449	0.428287	0.605647	0.303425	0.114582	0.182057
TNBC299	PIM019	PRE	0	-0.354896	-0.0665663	IM	0.267365	-0.0830467	0.023003	-0.141764	0.034945	-0.0596396	-0.0758569	0.0094742	0.313819	0.233496	0.240725	0.245388	0.234079	0.186719	0.309102	0.0246787	0.393704	0.270347	0.247847	0.346939	0.225253	0.390439	0.194022	0.230195	0.201573	0.201504	0.266347	-0.0167351	0.223645	0.298633	0.197089	0.226512	0.156343	0.532653	0.434769	-0.165898	0.100904	0.20662	0.406836	0.5259	0.278364	0.137391	0.159016
TNBC090	PIM022	PRE	0	-1.68382	0.00685392	MSL	0.0614685	-0.585216	0.616689	-0.102354	0.328371	0.302145	0.388978	-0.0636751	0.404532	0.229222	0.263578	0.329148	0.251408	0.193613	0.326497	0.0471044	0.375258	0.285088	0.268975	0.340036	0.153414	0.44583	0.210661	0.236339	0.265345	0.135368	0.232504	-0.0342862	0.238771	0.296706	0.218334	0.209855	0.138261	0.518991	0.417776	-0.19378	0.146327	0.194234	0.38551	0.50767	0.209136	0.178516	0.146921
TNBC091	PIM023	PRE	0	-1.26156	-2.05184	UNS	-0.127604	-0.147819	0.0685203	0.237124	-0.177663	0.0430715	0.018199	0.304355	0.348851	0.162783	0.219267	0.252122	0.23194	0.145919	0.277112	0.00807423	0.423817	0.206258	0.17316	0.344637	0.256888	0.370363	0.205336	0.21333	0.209565	0.212672	0.239849	-0.0282128	0.213118	0.245149	0.181143	0.172127	0.0905352	0.36025	0.311237	-0.153832	0.104008	0.217636	0.3992	0.563051	0.370152	0.127493	0.186791
TNBC231	PIM025	PRE	1	-1.50232	-0.978151	M	-0.541581	-0.291129	0.428675	0.649286	0.146919	-0.0321193	0.279154	-0.0626943	0.359245	0.153358	0.31399	0.465107	0.290488	0.183982	0.320235	0.0368031	0.423075	0.289033	0.228741	0.343931	0.224277	0.514725	0.21092	0.251877	0.236759	0.201685	0.280621	0.0466213	0.225474	0.382002	0.214788	0.152042	0.0908309	0.315537	0.278702	-0.232987	0.126993	0.216895	0.437998	0.542709	0.227341	0.185147	0.250461
TNBC197	PIM028	PRE	1	-0.62932	0.585056	MSL	-0.0358744	-0.246613	0.437898	0.211967	-0.0397129	0.0033699	0.149438	0.105882	0.344875	0.228055	0.262338	0.331642	0.281946	0.194705	0.327677	0.0251202	0.396714	0.286021	0.248454	0.35579	0.231056	0.450815	0.223429	0.251289	0.211077	0.179124	0.239274	0.0427971	0.229624	0.316875	0.235361	0.206022	0.14197	0.428356	0.364696	-0.189413	0.121373	0.204649	0.381505	0.551288	0.270094	0.165956	0.155291
TNBC291	PIM029	PRE	0	-1.37545	1.6981	IM	0.61542	-0.201157	0.215096	-0.543065	-0.10552	0.0792847	0.147897	0.0916712	0.349269	0.303409	0.263601	0.247222	0.227179	0.169907	0.319913	0.044474	0.401611	0.224558	0.279541	0.379071	0.280185	0.349081	0.177962	0.212571	0.215011	0.216809	0.229328	-0.0557981	0.224569	0.265237	0.247918	0.257417	0.179281	0.54757	0.477331	-0.21842	0.0924252	0.203674	0.414103	0.550522	0.287755	0.121427	0.0915624
TNBC137	PIM030	PRE	0	-1.30113	-1.46172	BL1	-0.203505	0.355748	-0.107667	0.270271	0.0111009	-0.111509	-0.0605109	0.198665	0.348036	0.136699	0.220223	0.308787	0.241744	0.173666	0.293123	0.0307392	0.410273	0.229204	0.213923	0.368433	0.344136	0.388943	0.184121	0.219203	0.227709	0.288705	0.282507	0.0216457	0.22006	0.301107	0.189112	0.147804	0.103184	0.49366	0.391085	-0.180588	0.0563427	0.233147	0.433181	0.581739	0.332366	0.137214	0.128316
TNBC026	PIM031	PRE	0	-1.91478	-4.31739	M	-0.680283	-0.104113	0.210995	0.772794	0.238043	-0.135707	0.276573	0.154146	0.34145	0.0851845	0.255234	0.377818	0.284552	0.173664	0.29804	0.00628757	0.408081	0.254766	0.183155	0.367027	0.324019	0.493693	0.210056	0.231016	0.212541	0.291131	0.311976	0.0451091	0.220837	0.363121	0.198458	0.0891338	0.0406808	0.284208	0.242042	-0.202518	0.0919434	0.272096	0.423897	0.582192	0.317621	0.17494	0.212894
TNBC007	PIM032	PRE	0	-0.964637	-0.974778	UNS	0.318752	-0.257834	0.197167	-0.228589	0.360885	-0.0121109	0.182814	0.194477	0.342485	0.249923	0.222342	0.322321	0.246638	0.189505	0.322037	0.0291662	0.387511	0.27527	0.261013	0.328828	0.218913	0.41661	0.210466	0.238691	0.192038	0.177556	0.245606	-0.0385208	0.236652	0.307612	0.237813	0.222523	0.178882	0.552377	0.466359	-0.195072	0.118249	0.196346	0.400117	0.531552	0.273853	0.137594	0.185422
TNBC287	PIM033	PRE	0	-1.18239	0.763464	UNS	0.318145	0.295209	0.00112368	-0.0506363	-0.445358	-0.10634	-0.10321	0.0554615	0.34073	0.247256	0.24754	0.242191	0.22766	0.143787	0.31893	-0.0194982	0.387767	0.208829	0.218997	0.381322	0.353477	0.339768	0.195802	0.22796	0.211499	0.286695	0.228025	-0.0341522	0.215506	0.257222	0.197408	0.198633	0.0969268	0.473701	0.40127	-0.177817	0.0647096	0.240021	0.425794	0.592116	0.35393	0.127475	0.14664
TNBC254	PIM034	PRE	0	-1.72219	-0.14979	UNS	-0.13977	-0.17688	0.035176	0.186419	0.153815	-0.07915	0.183945	0.0803893	0.332185	0.166215	0.250843	0.306909	0.211401	0.115332	0.276743	-0.00689061	0.403343	0.19592	0.192506	0.363085	0.323016	0.38145	0.19182	0.21208	0.205216	0.255864	0.264905	-0.00704625	0.230309	0.299494	0.157327	0.139284	0.0590947	0.450035	0.361639	-0.212922	0.0644215	0.241006	0.410595	0.569802	0.351359	0.126466	0.232424
TNBC211	PIM036	PRE	0	-1.07762	1.69727	LAR	0.316411	-0.417962	0.0716513	-0.492527	0.0843743	0.444733	0.250226	-0.199857	0.390197	0.246304	0.345016	0.339868	0.176747	0.139848	0.367684	0.0695132	0.407348	0.236575	0.290949	0.354271	0.265767	0.400488	0.205018	0.255136	0.305293	0.207726	0.274132	-0.0678665	0.229274	0.296933	0.225026	0.200366	0.15033	0.538242	0.467796	-0.267113	0.0862779	0.175714	0.465014	0.587951	0.310207	0.0879392	0.142535
TNBC208	PIM037	PRE	0	-1.40524	-1.2012	M	-0.301866	-0.108243	0.169712	0.333949	0.223213	0.0663929	-0.196397	0.140433	0.395871	0.1735	0.335174	0.324916	0.204653	0.186948	0.329893	0.0282536	0.466485	0.237057	0.232044	0.342433	0.236213	0.369055	0.214354	0.22638	0.288535	0.1949	0.261331	-0.0127624	0.259719	0.298221	0.210109	0.157565	0.0953118	0.348886	0.295729	-0.220145	0.0832948	0.202906	0.44675	0.589018	0.323519	0.117936	0.199885
TNBC078	PIM039	PRE	0	-0.809179	1.58953	MSL	0.405766	-0.539354	0.653464	-0.294949	0.117518	-0.186223	0.651924	-0.287035	0.376663	0.289452	0.283524	0.366964	0.228762	0.155457	0.381395	0.0295549	0.355206	0.26317	0.289727	0.322512	0.206867	0.461635	0.172344	0.194498	0.245673	0.179213	0.197164	-0.0302998	0.23024	0.30296	0.255849	0.245447	0.180335	0.570651	0.484384	-0.254883	0.152995	0.204018	0.389682	0.576424	0.255263	0.130451	0.225279
TNBC081	PIM040	PRE	1	-0.858914	1.45749	IM	0.429968	0.0703848	-0.0794682	-0.435328	-0.577406	0.354994	-0.414656	-0.0875931	0.391635	0.229272	0.306519	0.216508	0.161585	0.0780841	0.312485	0.020843	0.438775	0.165965	0.234016	0.378552	0.263726	0.155546	0.140932	0.198251	0.310757	0.230783	0.235716	-0.0887754	0.230194	0.218857	0.212797	0.185674	0.0948597	0.448893	0.375148	-0.196192	0.052339	0.150913	0.436501	0.590388	0.344523	0.0592235	0.119276
TNBC043	PIM041	PRE	0	-2.59962	-3.03348	M	-0.660603	0.11567	-0.195788	0.686592	-0.0337108	-0.218556	-0.152696	0.112259	0.36481	0.0389856	0.312429	0.281886	0.166666	0.169605	0.314823	-0.0232353	0.39073	0.144107	0.137725	0.383146	0.389713	0.345194	0.220335	0.258855	0.25287	0.323399	0.277736	-0.0727264	0.215218	0.289658	0.154656	0.0540872	-0.00903825	0.208746	0.176168	-0.233133	0.0303402	0.251265	0.449193	0.659031	0.414437	0.0882431	0.254916
TNBC143	PIM042	PRE	1	-1.90233	0.0728834	BL1	-0.0243409	0.750682	-0.543524	0.100145	-0.381118	-0.374732	-0.354696	0.00253074	0.34618	0.155351	0.294217	0.212572	0.16703	0.101416	0.313303	-0.0151741	0.408321	0.163686	0.227096	0.404815	0.458863	0.269823	0.213635	0.257922	0.263812	0.359914	0.258565	-0.101636	0.217376	0.275875	0.192432	0.145297	0.0781563	0.404959	0.346147	-0.242372	0.0290813	0.277831	0.471604	0.663189	0.392492	0.0673969	0.171267
TNBC032	PIM043	PRE	0	-2.00769	2.12167	IM	0.667376	-0.370794	0.351895	-0.61668	0.0215808	0.0164583	0.135438	-0.0132858	0.372974	0.323237	0.282162	0.286583	0.187822	0.126844	0.366143	0.015342	0.392758	0.221895	0.305111	0.374099	0.363695	0.336756	0.146036	0.205072	0.265997	0.296847	0.208075	-0.0525703	0.231393	0.251988	0.258478	0.249472	0.164393	0.476327	0.447757	-0.268116	0.112058	0.221518	0.451352	0.626919	0.312765	0.060299	0.0951614
TNBC109	PIM044	PRE	0	-1.49164	0.489093	BL1	0.241602	0.415536	-0.253038	-0.298637	-0.312978	-0.292624	0.00560482	0.0107328	0.368445	0.203818	0.277779	0.30299	0.179226	0.153037	0.329743	-0.00919823	0.398996	0.203658	0.253689	0.383717	0.446386	0.329111	0.195806	0.247516	0.262123	0.361193	0.258689	0.022469	0.207789	0.292567	0.210794	0.198807	0.120033	0.47262	0.401563	-0.274253	0.0632393	0.243325	0.466867	0.666974	0.424787	0.0827838	0.142263
TNBC263	PIM045	PRE	0	-3.67003	-1.31635	M	-0.390336	0.35102	-0.100437	0.460875	-0.40237	-0.146613	0.267977	0.132443	0.384417	0.108737	0.281191	0.32692	0.174108	0.130135	0.274069	0.0256141	0.393455	0.178403	0.183713	0.394058	0.428475	0.373219	0.165707	0.225026	0.245852	0.352669	0.257945	-0.0284033	0.218165	0.287586	0.155547	0.118439	0.0334455	0.348925	0.276143	-0.206357	0.0361321	0.212728	0.450682	0.644509	0.430071	0.097683	0.217986
TNBC023	PIM046	PRE	1	-1.71801	0.371028	UNS	0.167598	0.202058	-0.385861	-0.262633	0.184684	-0.18706	-0.0598139	-0.0817291	0.359126	0.187639	0.315053	0.311418	0.194215	0.202992	0.350733	0.0468764	0.485462	0.205518	0.248222	0.37558	0.382444	0.347656	0.179535	0.221888	0.274739	0.321716	0.287889	-0.0699684	0.244937	0.307984	0.178638	0.162631	0.127045	0.538192	0.428861	-0.264447	0.0675296	0.224121	0.50073	0.6272	0.335435	0.0738269	0.197955
TNBC135	PIM047	PRE	0	-1.56179	1.59419	IM	0.763927	0.101253	0.106639	-0.624632	-0.453053	-0.266945	0.120583	-0.0863823	0.342593	0.326884	0.274512	0.276849	0.177643	0.155783	0.384588	-0.00186564	0.333108	0.194931	0.315492	0.37299	0.365387	0.302158	0.164517	0.210998	0.227703	0.284913	0.204361	-0.106029	0.226917	0.273211	0.26605	0.255234	0.192816	0.573081	0.513957	-0.240784	0.0995148	0.206393	0.426806	0.622159	0.298765	0.0570516	0.17938
TNBC224	PIM048	PRE	1	-2.4761	0.411107	UNS	0.0310514	-0.0461597	0.0401163	-0.00772226	0.0168464	-0.0683403	0.103214	-0.00532988	0.376545	0.21924	0.306194	0.409775	0.187307	0.121463	0.375319	0.0376047	0.422523	0.271541	0.29167	0.364377	0.370043	0.422326	0.201203	0.258602	0.283557	0.315357	0.290947	-0.0603632	0.230332	0.323161	0.21854	0.212913	0.159631	0.449669	0.401212	-0.257797	0.0745317	0.244621	0.481805	0.616657	0.306128	0.119534	0.178093
TNBC166	PIM049	PRE	1	-2.0203	0.777663	BL1	0.209754	0.434594	-0.506763	-0.301752	-0.0067753	-0.16427	-0.224083	0.134667	0.352449	0.209296	0.267781	0.233894	0.173115	0.12139	0.315096	0.0547703	0.383938	0.194962	0.254172	0.381319	0.481876	0.28834	0.176808	0.24025	0.243971	0.391453	0.270962	-0.0395858	0.219706	0.277745	0.166568	0.17017	0.0961357	0.408582	0.373331	-0.238986	0.0248849	0.26499	0.478831	0.661833	0.444245	0.0381844	0.165345
TNBC217	PIM052	PRE	0	-1.6129	1.55304	IM	0.665206	0.336435	-0.290636	-0.644955	-0.280746	-0.258018	0.141995	0.187917	0.352835	0.286586	0.252838	0.275573	0.178327	0.136866	0.352986	0.0131919	0.377353	0.18277	0.285004	0.396959	0.429822	0.327625	0.146012	0.216686	0.2434	0.348052	0.257425	-0.00873676	0.229852	0.249493	0.2168	0.227674	0.176623	0.57868	0.519365	-0.262749	0.05407	0.253347	0.463329	0.654791	0.43861	0.0319237	0.177137
TNBC069	PIM053	PRE	1	-0.795137	0.526225	LAR	0.171796	0.0138011	-0.203621	-0.312981	-0.133657	0.490229	-0.402989	-0.189065	0.357441	0.158791	0.322027	0.206553	0.165714	0.112935	0.316646	0.0454755	0.44692	0.157589	0.210178	0.380582	0.308296	0.220366	0.187554	0.233281	0.322961	0.239457	0.260458	-0.0770958	0.236139	0.222026	0.130076	0.123449	0.0556817	0.404248	0.341151	-0.204312	0.030368	0.185315	0.464464	0.601634	0.355559	0.0649728	0.0867259
TNBC072	PIM054	PRE	0	-0.698944	2.82388	IM	0.814308	-0.292713	0.293798	-0.742515	-0.229463	-0.0499535	0.173247	-0.192664	0.350126	0.376354	0.297603	0.237966	0.184315	0.165681	0.38773	0.026713	0.326279	0.188796	0.329224	0.359355	0.281926	0.269482	0.189222	0.226849	0.254219	0.226077	0.17913	-0.098326	0.233749	0.251514	0.264338	0.274911	0.204733	0.620157	0.566502	-0.257431	0.117936	0.191213	0.408135	0.604684	0.274173	0.0511111	0.122563
TNBC076	PIM055	PRE	0	-0.148094	0.989512	IM	0.570091	-0.122137	-0.0651833	-0.669361	0.239816	-0.0346343	0.083037	-0.0680339	0.376903	0.26253	0.290304	0.302794	0.195637	0.134886	0.374649	0.0624154	0.411957	0.19506	0.276104	0.385066	0.369441	0.29724	0.187393	0.225862	0.265072	0.299888	0.25143	-0.0839471	0.229015	0.2581	0.217049	0.226372	0.159172	0.611387	0.493241	-0.261722	0.0706224	0.216088	0.442511	0.630237	0.321695	0.0589124	0.170167
TNBC063	PIM056	PRE	1	-0.709577	-0.875076	BL2	-0.271822	-0.0121955	-0.403317	0.00994926	0.456443	0.275374	-0.428411	0.0496997	0.383693	0.156939	0.328789	0.310594	0.182608	0.116772	0.34479	0.0327384	0.481676	0.186505	0.231725	0.366014	0.335114	0.320331	0.240471	0.267423	0.294744	0.29336	0.313258	-0.025108	0.226956	0.31189	0.189451	0.181479	0.102406	0.476	0.407897	-0.214949	0.0444504	0.211133	0.489137	0.614308	0.355716	0.0742037	0.155508
TNBC141	PIM057	PRE	0	-2.13847	-1.14428	M	-0.415614	0.381618	-0.375508	0.552978	-0.079511	-0.332575	-0.200444	-0.00681272	0.331847	0.142456	0.305503	0.298417	0.188735	0.120967	0.289908	-0.00243805	0.436295	0.170261	0.167818	0.377604	0.438601	0.341183	0.196334	0.235921	0.235449	0.375189	0.257797	-0.00794116	0.204879	0.288997	0.150102	0.1162	0.0540015	0.346201	0.30087	-0.21594	0.032272	0.278828	0.479111	0.667586	0.427019	0.0860821	0.290207
TNBC210	PIM059	PRE	0	-0.215613	-0.187968	LAR	0.0194026	-0.580206	0.226088	-0.290314	0.25351	0.736471	0.0722376	-0.142836	0.432673	0.193046	0.364121	0.312343	0.195785	0.0988612	0.355854	0.103439	0.452037	0.241417	0.277378	0.341547	0.226188	0.335731	0.238433	0.255555	0.365799	0.181316	0.253084	-0.0554379	0.247555	0.279144	0.210729	0.161194	0.110541	0.380008	0.340121	-0.271792	0.104938	0.165902	0.46826	0.580762	0.261483	0.0867531	0.142057
TNBC293	PIM060	PRE	0	-2.03112	-0.0192229	BL1	0.369468	0.570793	-0.570042	-0.275013	-0.159598	-0.384481	-0.406433	0.187722	0.326114	0.205059	0.26734	0.254086	0.174315	0.0852539	0.311748	0.00309132	0.393105	0.161135	0.232764	0.406099	0.451985	0.243165	0.16578	0.214917	0.237477	0.377818	0.251016	-0.0168112	0.225474	0.272925	0.184168	0.208968	0.155013	0.487937	0.420854	-0.23703	0.0475978	0.245203	0.459797	0.656606	0.418186	0.022761	0.151206
TNBC041	PIM062	PRE	0	-1.59524	1.18567	IM	0.739713	0.452822	-0.366318	-0.691758	-0.25998	-0.323035	-0.105959	-0.0398958	0.340256	0.286788	0.283883	0.22804	0.162519	0.113799	0.348814	0.0152674	0.383696	0.172912	0.278622	0.374308	0.419204	0.258571	0.182923	0.210648	0.249155	0.354193	0.264768	-0.00190857	0.233084	0.28656	0.222541	0.220332	0.176816	0.600025	0.518265	-0.262813	0.063565	0.251301	0.472251	0.642712	0.392886	0.0396896	0.140305
TNBC186	PIM063	PRE	0	-1.66019	-0.398378	BL2	-0.423226	-0.447578	0.37542	0.371636	0.681168	-0.0249185	-0.128383	0.320781	0.366835	0.183056	0.288856	0.402727	0.243137	0.196398	0.356993	0.0259208	0.401097	0.293805	0.254617	0.374437	0.303577	0.47966	0.227259	0.264399	0.26268	0.245145	0.294875	0.0312837	0.235101	0.363416	0.226536	0.182994	0.11699	0.376549	0.332445	-0.219306	0.116865	0.217715	0.454187	0.604226	0.341475	0.143214	0.211599
TNBC292	PIM064	PRE	0	-1.91194	-0.566668	M	-0.114091	0.172007	0.0611342	0.268376	-0.289596	-0.377394	0.270604	0.0108688	0.365052	0.190397	0.293288	0.322787	0.207163	0.146999	0.346178	0.0197014	0.363759	0.205683	0.227421	0.375012	0.370568	0.409261	0.177878	0.216056	0.243891	0.311168	0.235341	0.00218376	0.215089	0.30238	0.202175	0.178888	0.114662	0.474628	0.400453	-0.269632	0.0804572	0.230221	0.432436	0.642188	0.3723	0.101104	0.230276
TNBC223	PIM066	PRE	1	-1.50932	-1.28493	MSL	-0.333933	-0.619303	0.630429	0.197412	0.370869	-0.0210022	0.5755	0.0145375	0.389814	0.193895	0.335919	0.448297	0.243605	0.189479	0.3631	0.0178063	0.372062	0.272894	0.282753	0.362112	0.325064	0.48058	0.253142	0.29232	0.278446	0.264909	0.275593	0.00702448	0.221748	0.325886	0.240061	0.202985	0.150799	0.488312	0.409591	-0.260966	0.157762	0.219588	0.436159	0.614066	0.311525	0.122474	0.236908
TNBC187	PIM067	PRE	0	-1.80415	-3.09288	MSL	-0.561232	-0.650286	0.586102	0.524179	0.394892	0.256764	0.753051	-0.00226344	0.377985	0.111921	0.326248	0.446232	0.242631	0.151098	0.359493	0.0200657	0.391296	0.252165	0.230512	0.369963	0.294753	0.512948	0.230983	0.265103	0.276072	0.243386	0.298869	0.0683226	0.232061	0.375809	0.228876	0.133823	0.0718774	0.236909	0.231242	-0.271276	0.123904	0.207042	0.463285	0.61342	0.305423	0.149804	0.187687
TNBC016	PIM068	PRE	1	-2.45739	0.36416	IM	0.407886	0.173239	-0.167572	-0.110063	-0.348512	-0.291722	-0.0548678	0.0445917	0.332728	0.237151	0.309022	0.298378	0.178067	0.129226	0.337549	-0.0101317	0.419964	0.194539	0.226255	0.385151	0.414636	0.330839	0.160699	0.214268	0.226848	0.338044	0.234751	-0.0435513	0.180179	0.251299	0.198833	0.175729	0.0942781	0.455434	0.395715	-0.223458	0.0488455	0.231353	0.463701	0.660125	0.394657	0.0731705	0.240705
TNBC116	PIM069	PRE	0	-1.86423	-1.49808	BL1	-0.128379	0.517016	-0.415771	0.219208	-0.165843	-0.215724	-0.335808	0.15869	0.316881	0.14229	0.283729	0.252877	0.16877	0.0922168	0.286249	0.0306698	0.44327	0.186579	0.180118	0.406641	0.425359	0.292716	0.179846	0.207872	0.22477	0.35713	0.267942	-0.0507435	0.228029	0.301031	0.166425	0.144228	0.0866982	0.428577	0.33854	-0.203087	0.00753829	0.233451	0.46409	0.633873	0.397182	0.0885541	0.224465
TNBC094	PIM071	PRE	0	-1.76644	-3.60906	M	-0.675482	0.234078	-0.0315792	0.681759	0.307275	-0.318351	-0.204276	0.0210166	0.37068	0.0821335	0.280377	0.337691	0.220616	0.0761195	0.328252	0.00373847	0.390861	0.2364	0.185199	0.359842	0.386573	0.422377	0.207568	0.243047	0.252311	0.302237	0.278354	0.00284429	0.228036	0.346447	0.158862	0.0836936	0.0606838	0.367556	0.299935	-0.193378	0.057543	0.242387	0.440397	0.633993	0.36212	0.113228	0.276728
TNBC006	PIM072	PRE	0	-2.04306	1.13238	LAR	0.213023	-0.354352	0.0597833	-0.389997	0.204529	0.472958	-0.0602544	-0.117413	0.382438	0.184343	0.309067	0.285731	0.172261	0.152214	0.335217	0.0351939	0.394734	0.190827	0.241856	0.387769	0.358546	0.310082	0.208983	0.243206	0.296323	0.28756	0.227782	-0.0588475	0.211418	0.228112	0.185758	0.144717	0.0769327	0.488899	0.387773	-0.230419	0.0637531	0.213965	0.455928	0.628016	0.343053	0.0818037	0.113092
TNBC235	PIM073	PRE	1	-0.248094	0.18987	IM	0.38347	0.320051	-0.442726	-0.436029	0.0687248	-0.23935	-0.358516	0.0120897	0.352792	0.22931	0.303009	0.240581	0.145601	0.133054	0.342145	0.0462314	0.404062	0.193033	0.26797	0.371992	0.397033	0.242947	0.191387	0.255336	0.272511	0.331155	0.265818	-0.0563469	0.218994	0.264795	0.195821	0.234833	0.158463	0.570297	0.470885	-0.243782	0.0725099	0.233416	0.480521	0.636309	0.357864	0.0333206	0.199798
TNBC200	PIM074	PRE	0	-1.53506	0.0391904	BL1	0.265557	0.428582	-0.531618	-0.259439	-0.194086	-0.160115	-0.337758	0.140384	0.352595	0.173185	0.273611	0.221762	0.135706	0.114244	0.28746	0.0137706	0.4272	0.144477	0.185994	0.417869	0.465479	0.214858	0.162562	0.21594	0.247579	0.395676	0.255134	-0.077283	0.207844	0.225747	0.149669	0.122814	0.0581696	0.387761	0.332555	-0.248664	0.00968552	0.252065	0.473305	0.6756	0.489193	0.0255903	0.180372
TNBC086	PIM076	PRE	0	-0.927889	-0.562833	BL2	0.0532695	-0.589746	0.278487	-0.278018	0.743437	0.176015	-0.153474	0.0537421	0.392728	0.24007	0.324479	0.437575	0.243005	0.183041	0.380951	0.0458367	0.422384	0.289626	0.327528	0.34964	0.257207	0.422138	0.22076	0.265502	0.294498	0.199596	0.287862	0.0185009	0.250866	0.365089	0.255529	0.241149	0.19819	0.541847	0.45412	-0.225798	0.151614	0.203065	0.480431	0.580972	0.27281	0.102335	0.183777
TNBC253	PIM077	PRE	1	-1.18412	1.29294	UNS	0.120645	-0.0364919	0.0789699	-0.0693585	-0.0358787	-0.216868	-0.00972587	-0.030007	0.368329	0.238786	0.322572	0.34554	0.190202	0.167896	0.349127	0.00630154	0.395369	0.20783	0.259839	0.39749	0.40179	0.366618	0.177506	0.238272	0.25879	0.330772	0.268698	0.0107945	0.205123	0.297002	0.20657	0.176248	0.115648	0.43563	0.375443	-0.248143	0.103848	0.253835	0.465394	0.642722	0.392526	0.0794841	0.174446
TNBC039	PIM078	PRE	0	-1.72579	-0.844556	BL2	-0.103797	0.0348507	-0.0115074	0.0361514	0.29751	-0.0898372	0.0974606	0.0182246	0.374039	0.160025	0.283192	0.341783	0.178299	0.0629691	0.343232	-0.0080562	0.440913	0.179834	0.20176	0.401444	0.449021	0.378527	0.156843	0.224662	0.250117	0.372668	0.267831	-0.00761786	0.215708	0.310269	0.175096	0.138747	0.0791875	0.452758	0.366782	-0.254978	0.0506913	0.262993	0.48801	0.658126	0.35474	0.0955864	0.119753
TNBC159	PIM079	PRE	0	-2.30368	-2.8982	M	-0.5071	-0.259002	0.262152	0.502931	0.161267	-0.0297185	0.617719	-0.281897	0.324943	0.100598	0.261924	0.394158	0.203628	0.0826536	0.293156	-0.0433539	0.383466	0.186942	0.188857	0.381741	0.457062	0.391389	0.151316	0.187025	0.212325	0.383632	0.256695	0.0186534	0.198052	0.306702	0.163526	0.0904052	0.0446893	0.336826	0.260977	-0.240943	0.0337745	0.310351	0.429693	0.641948	0.37131	0.112613	0.158689
TNBC240	PIM080	PRE	0	-2.26787	-5.10288	M	-0.528239	0.174674	0.078188	0.538619	-0.449331	0.0713436	-0.306112	-0.0993252	0.35255	-0.0578232	0.220069	0.138443	0.109389	-0.0258462	0.234682	0.00184899	0.287175	0.037403	0.0455999	0.391294	0.302569	0.129481	0.152983	0.181339	0.267919	0.237219	0.198839	-0.0481359	0.20028	0.171823	0.0705352	0.000990013	-0.0898026	0.220537	0.147773	-0.260184	-0.0833555	0.183521	0.353765	0.654872	0.405777	0.0504073	0.233692
TNBC209	PIM081	PRE	0	-1.30273	1.29371	BL1	0.432167	0.788467	-0.464146	-0.353677	-0.49125	-0.247593	-0.299128	0.136666	0.380478	0.250186	0.276092	0.251617	0.177218	0.085501	0.325449	0.00523315	0.399366	0.192385	0.261591	0.375721	0.381695	0.23968	0.184848	0.223016	0.271194	0.317999	0.258211	0.00644923	0.22673	0.259154	0.205801	0.174987	0.119361	0.466167	0.414853	-0.222417	0.0447027	0.233224	0.459318	0.641231	0.399959	0.0701389	0.185706
TNBC297	PIM082	PRE	0	-1.41182	-0.0166936	BL2	-0.109336	-0.585005	0.355836	-0.0671438	0.715043	0.0657711	0.265354	0.0558028	0.394222	0.227547	0.302909	0.404106	0.233734	0.151909	0.363535	0.0443229	0.432619	0.26172	0.299201	0.351921	0.285337	0.484727	0.187855	0.23746	0.287925	0.231274	0.277978	-0.0046158	0.235274	0.347825	0.233704	0.201758	0.160343	0.50652	0.431466	-0.253141	0.125054	0.220401	0.472085	0.587892	0.288505	0.118259	0.219171
TNBC050	PIM083	PRE	0	-0.24163	-1.36289	LAR	-0.56427	-0.55437	0.062476	0.236855	0.312386	0.862765	0.061722	-0.117711	0.405573	0.108028	0.395753	0.312448	0.20305	0.0991226	0.331935	0.0717426	0.489109	0.252785	0.224705	0.34967	0.192886	0.391126	0.25978	0.296439	0.346266	0.16694	0.343377	-0.012639	0.247771	0.363782	0.195322	0.112103	0.0611858	0.307744	0.268153	-0.222028	0.0802399	0.161663	0.49114	0.565316	0.269216	0.111204	0.161543
TNBC241	PIM084	PRE	1	-2.53615	-2.42672	M	-0.618496	0.388989	-0.125881	0.686475	-0.434552	-0.0409873	0.102147	0.0645105	0.391995	0.0737701	0.300604	0.331744	0.190918	0.125203	0.270755	0.00402229	0.41176	0.16156	0.166763	0.395163	0.397385	0.324271	0.164455	0.227216	0.260871	0.309354	0.298686	0.0400412	0.199782	0.309217	0.150891	0.0899466	-0.00596217	0.289471	0.224837	-0.22802	0.0142458	0.221643	0.475921	0.647338	0.384732	0.112519	0.163776
TNBC034	PIM085	PRE	0	-0.556296	1.49625	IM	0.568921	-0.344071	-0.00876501	-0.653769	0.2611	0.383563	0.0522447	-0.142197	0.364688	0.286391	0.313361	0.320903	0.201817	0.199415	0.357505	0.0611269	0.450319	0.211404	0.286402	0.358532	0.32812	0.302033	0.197145	0.268629	0.298421	0.255125	0.291876	-0.0854377	0.223001	0.304122	0.222299	0.216808	0.16841	0.565679	0.496514	-0.257008	0.0768363	0.192025	0.478598	0.602493	0.283999	0.0626698	0.12226
TNBC004	PIM086	PRE	0	-1.44694	-0.47	BL1	0.218273	0.278807	-0.373958	-0.172951	-0.138673	-0.129439	-0.544477	0.0943197	0.354171	0.202707	0.298714	0.160003	0.144623	0.0935824	0.341673	-0.00981792	0.413758	0.153586	0.212143	0.384565	0.395127	0.230777	0.206582	0.271788	0.26068	0.32549	0.268015	-0.0935496	0.21793	0.270316	0.181103	0.166261	0.0947733	0.463214	0.405087	-0.231281	0.0349335	0.227114	0.467431	0.65697	0.400487	0.0432457	0.190723
TNBC013	PIM087	PRE	0	-0.86894	2.37782	IM	0.729738	0.168329	0.0741733	-0.684095	-0.466685	0.0425671	-0.069691	-0.0147938	0.370889	0.326828	0.299378	0.225933	0.178643	0.106661	0.356969	0.0244329	0.379014	0.197864	0.299386	0.371326	0.28272	0.247304	0.165348	0.211485	0.25792	0.221909	0.21632	-0.0876761	0.252017	0.255209	0.261055	0.246026	0.170298	0.515777	0.473443	-0.237616	0.0809235	0.175948	0.451419	0.607441	0.332427	0.0712896	0.0872533
TNBC269	PIM088	PRE	0	-1.35721	1.91046	IM	0.633011	0.393698	-0.145762	-0.598683	-0.286031	-0.0308413	-0.210979	0.083036	0.363848	0.289594	0.301278	0.313713	0.186335	0.0981164	0.357628	0.0277478	0.452721	0.199731	0.288678	0.374172	0.379845	0.259001	0.164311	0.211632	0.275533	0.307882	0.258861	0.038194	0.237692	0.298904	0.233903	0.20321	0.155221	0.473803	0.434837	-0.24874	0.0703635	0.231545	0.498825	0.63239	0.3745	0.0745885	0.0832106
TNBC127	PIM089	PRE	0	-1.22327	-0.372842	UNS	0.379597	0.367724	-0.486356	-0.282045	-0.0972227	-0.164672	-0.357029	0.0380612	0.364856	0.193095	0.272926	0.254144	0.160249	0.105008	0.322876	0.0461304	0.450533	0.159609	0.218742	0.416683	0.484075	0.242673	0.171894	0.249893	0.295054	0.378198	0.287479	-0.0538465	0.218701	0.265714	0.168981	0.137948	0.0799616	0.416563	0.350732	-0.278753	0.000959485	0.261496	0.514751	0.683563	0.417263	0.0576201	0.151673
TNBC275	PIM090	PRE	0	-0.13997	-0.602749	LAR	-0.471913	-0.549997	0.0815019	0.176187	0.545445	0.631608	0.101322	-0.0755925	0.386689	0.147823	0.339832	0.33703	0.221187	0.186023	0.349518	0.0608852	0.475173	0.257827	0.242008	0.35963	0.262646	0.402745	0.247611	0.303974	0.309372	0.214876	0.273715	-0.00197341	0.228977	0.312875	0.190556	0.136624	0.0977438	0.389784	0.341948	-0.238283	0.0865844	0.190045	0.471136	0.596363	0.279381	0.108994	0.201221
TNBC052	PIM091	PRE	1	0.450603	0.0725651	LAR	-0.263156	-0.669324	0.360264	-0.0216758	0.444656	0.562464	0.0709169	-0.23684	0.398066	0.16497	0.328063	0.322372	0.194501	0.172967	0.361681	0.0458782	0.467536	0.236359	0.268503	0.352086	0.205578	0.379283	0.247882	0.277126	0.316628	0.161061	0.234316	-0.0469767	0.230209	0.278242	0.184972	0.157019	0.0893193	0.41737	0.360611	-0.269628	0.0838518	0.160626	0.43713	0.556629	0.232479	0.110468	0.149016
TNBC022	PIM092	PRE	0	-0.0863465	0.24194	LAR	-0.234455	-0.367569	-0.0170749	-0.0578168	0.285718	0.536691	-0.174116	-0.185656	0.369471	0.151049	0.326056	0.27752	0.185286	0.12482	0.341253	0.0455459	0.456181	0.188901	0.213145	0.394142	0.379771	0.316682	0.213285	0.27387	0.302418	0.30196	0.262988	-0.0462995	0.233998	0.251856	0.186057	0.141224	0.0661831	0.428276	0.357784	-0.233777	0.0401489	0.220742	0.466489	0.612082	0.298862	0.0856714	0.158798
TNBC089	PIM093	PRE	0	-2.28627	-2.66172	M	-0.704963	-0.275113	0.415429	0.749619	0.0536562	-0.235222	0.386809	0.020725	0.370402	0.115774	0.298243	0.408581	0.228458	0.123608	0.350179	-0.00545644	0.396578	0.255476	0.212577	0.369806	0.337252	0.473975	0.18891	0.241101	0.236258	0.241367	0.249278	-0.0252643	0.205627	0.355601	0.195967	0.116381	0.0474347	0.336311	0.287251	-0.238505	0.116664	0.229803	0.424373	0.622014	0.312579	0.151281	0.235108
TNBC160	PIM094	PRE	0	-0.734251	-0.733236	BL2	0.220723	-0.427071	0.105552	-0.277486	0.643063	0.0828631	0.12476	-0.145949	0.378068	0.212654	0.291124	0.352244	0.187788	0.165097	0.340861	0.0458652	0.424081	0.222901	0.273665	0.340231	0.313492	0.351066	0.219827	0.254503	0.267844	0.268334	0.280506	-0.0225777	0.23582	0.29398	0.222371	0.162156	0.127122	0.469394	0.400811	-0.243633	0.106278	0.235671	0.449899	0.605242	0.283865	0.0866395	0.235793
TNBC025	PIM095	PRE	0	-1.61988	0.13333	BL1	0.499896	0.569957	-0.597313	-0.396381	-0.48776	-0.285685	-0.375192	0.223034	0.331575	0.210307	0.259957	0.138558	0.147147	0.0956759	0.294108	-0.0101508	0.405307	0.0992139	0.229669	0.388328	0.46967	0.136091	0.139564	0.191516	0.238597	0.378366	0.262407	-0.0922228	0.194764	0.202433	0.175176	0.184384	0.115297	0.535261	0.443109	-0.233934	0.0156088	0.250972	0.461812	0.668047	0.448782	0.0120961	0.126722
TNBC215	PIM097	PRE	1	-1.37701	-2.52596	BL1	0.0193643	0.609542	-0.502096	-0.0672893	-0.141932	-0.104688	-0.482261	0.283434	0.38756	0.127685	0.274231	0.201778	0.155757	0.100824	0.276423	0.0560133	0.438019	0.172848	0.223641	0.379595	0.382866	0.213757	0.16424	0.212323	0.313962	0.292133	0.274598	-0.0825033	0.213945	0.241843	0.164031	0.128984	0.0992437	0.515757	0.415303	-0.223991	0.016511	0.202504	0.465217	0.655941	0.449731	0.0636156	0.0970511
TNBC035	PIM098	PRE	0	-2.06945	-1.35188	BL2	0.195861	0.0199369	-0.383441	-0.358293	0.396957	0.121303	-0.904189	0.172768	0.380853	0.191469	0.276926	0.213359	0.139939	0.167214	0.295488	0.0384049	0.458002	0.171604	0.243241	0.391553	0.410234	0.169055	0.194467	0.215887	0.3058	0.324799	0.276033	-0.066708	0.219283	0.254434	0.191094	0.135608	0.0978437	0.410268	0.335553	-0.209044	0.0170784	0.225827	0.509122	0.651536	0.408407	0.0303565	0.108641
TNBC168	PIM099	PRE	1	-0.549158	0.628039	IM	0.18018	0.0784949	-0.225696	-0.0688258	0.112913	-0.106412	-0.123743	0.0422919	0.385583	0.224559	0.29746	0.297432	0.205692	0.160328	0.33544	0.0403773	0.437596	0.254089	0.279991	0.388783	0.418582	0.354871	0.182554	0.23597	0.274593	0.328561	0.292991	-0.0612147	0.225175	0.308415	0.211263	0.173226	0.135262	0.401788	0.363376	-0.243618	0.0758535	0.237321	0.480635	0.63257	0.336809	0.0813681	0.110303
TNBC112	PIM100	PRE	0	-0.935297	-1.47037	BL1	-0.170631	0.697822	-0.252425	0.212834	-0.320751	-0.179849	-0.306611	-0.0711461	0.380138	0.126078	0.303396	0.223357	0.191538	0.0503863	0.306332	0.0298246	0.455944	0.170579	0.198552	0.396689	0.438436	0.271463	0.191578	0.216427	0.276478	0.349687	0.216044	-0.0255135	0.226647	0.234042	0.159561	0.128961	0.0446736	0.440405	0.339091	-0.24532	0.0175173	0.262656	0.462938	0.654015	0.370031	0.0865571	0.148367
TNBC030	PIM101	PRE	0	-0.664164	-0.183405	LAR	-0.16632	-0.518432	0.00249781	-0.150337	0.299447	0.632882	0.166419	0.110292	0.39047	0.151201	0.314786	0.316623	0.166628	0.12705	0.329434	0.0504162	0.463627	0.240765	0.246046	0.397006	0.307171	0.355177	0.203088	0.246988	0.289634	0.257148	0.292662	-0.0521966	0.22308	0.310661	0.192822	0.154105	0.0867131	0.373792	0.324521	-0.244356	0.0494479	0.170076	0.488469	0.602436	0.345414	0.0798567	0.161962
TNBC140	PIM102	PRE	0	-0.682972	-1.48535	UNS	-0.63407	-0.533085	0.644881	0.632245	0.270178	0.0564663	0.34112	-0.170631	0.351677	0.138316	0.320521	0.406857	0.226786	0.162287	0.347428	0.00819784	0.36799	0.254548	0.224714	0.334603	0.186734	0.470171	0.224248	0.230466	0.214043	0.165098	0.234054	0.0484748	0.239207	0.344576	0.223318	0.143939	0.0948065	0.371124	0.314024	-0.216526	0.107331	0.195443	0.382122	0.581192	0.262047	0.142985	0.191618
TNBC056	PIM103	PRE	0	-2.39674	1.38959	IM	0.257197	0.0261793	0.00964815	-0.171214	-0.19532	-0.131956	-0.139579	-0.0676292	0.347838	0.233779	0.303865	0.311877	0.194979	0.143804	0.343149	0.000363498	0.414901	0.175582	0.239608	0.381814	0.341341	0.335831	0.150213	0.184563	0.262403	0.283516	0.251337	-0.0686867	0.220517	0.257638	0.189055	0.171614	0.0949945	0.397791	0.357618	-0.236267	0.0606719	0.22346	0.445549	0.621375	0.328215	0.0721401	0.185125
TNBC250	PIM104	PRE	0	-1.04062	-0.340863	BL2	-0.384978	-0.278447	0.28521	0.285883	0.477619	-0.0163821	0.0965518	0.0789792	0.386087	0.184511	0.306877	0.391219	0.224104	0.131634	0.357898	0.027675	0.438202	0.273436	0.259391	0.351486	0.303114	0.472681	0.205197	0.244966	0.261128	0.251224	0.313605	0.0308339	0.224128	0.353583	0.231815	0.156655	0.130948	0.438026	0.382291	-0.24569	0.122076	0.232394	0.484146	0.609405	0.326492	0.128508	0.2022
TNBC121	PIM105	PRE	0	-0.795853	-1.49442	LAR	-0.520942	-0.625953	0.238306	0.163331	0.214177	0.822005	0.133247	-0.0779169	0.418297	0.0889078	0.384259	0.314833	0.191906	0.0830738	0.331244	0.0797299	0.462383	0.222631	0.227619	0.349094	0.225781	0.363827	0.249967	0.254926	0.356969	0.178171	0.257289	-0.033083	0.231095	0.270303	0.191258	0.0952542	0.0348475	0.437129	0.345957	-0.243329	0.0694326	0.158426	0.461677	0.575904	0.289199	0.101268	0.155187
TNBC110	PIM106	PRE	1	-0.88434	1.13816	BL1	0.614607	0.670975	-0.467145	-0.631094	-0.356919	-0.0928354	-0.524551	0.123085	0.38502	0.244338	0.260125	0.176199	0.163653	0.0610323	0.32279	0.0259879	0.429425	0.147962	0.254269	0.404611	0.418505	0.128401	0.176349	0.218744	0.314603	0.331169	0.255495	-0.118268	0.226385	0.22136	0.212134	0.212794	0.116532	0.562013	0.466655	-0.242659	0.0204379	0.218546	0.464807	0.6419	0.420882	0.029601	0.0794313
TNBC158	PIM107	PRE	0	-3.07426	0.901567	IM	0.668357	0.201599	-0.321227	-0.539705	-0.278215	-0.217142	-0.196508	-0.0232204	0.316836	0.252181	0.226844	0.170779	0.13595	0.0426345	0.295519	-0.0279859	0.361836	0.0902766	0.22402	0.417849	0.473124	0.183771	0.129163	0.183633	0.219779	0.39927	0.220744	-0.123094	0.19454	0.204924	0.191574	0.191551	0.120092	0.519031	0.443036	-0.246468	0.0422745	0.280365	0.444859	0.671022	0.423165	-0.0212785	0.209995
TNBC142	PIM112	PRE	0	-0.200817	-0.661933	LAR	-0.316289	-0.625725	0.11725	0.0431534	0.430496	0.703129	0.21624	-0.225262	0.397866	0.180759	0.371212	0.34894	0.208676	0.122679	0.34338	0.0412908	0.455301	0.2513	0.263373	0.363865	0.259097	0.415613	0.229641	0.243883	0.319962	0.211738	0.267149	-0.0176505	0.229634	0.30299	0.19499	0.154585	0.108508	0.433098	0.373611	-0.243897	0.0945442	0.191181	0.467322	0.580874	0.275086	0.10485	0.202445
TNBC221	PIM113	PRE	0	-2.3208	0.671691	BL1	-0.0734579	0.384714	-0.332552	0.148212	-0.340464	-0.0941097	-0.36676	-0.13028	0.354416	0.180378	0.335207	0.271157	0.174259	0.104975	0.324218	0.0247165	0.46362	0.183109	0.212006	0.39682	0.392399	0.284309	0.162975	0.201964	0.279445	0.351881	0.276459	-0.0125847	0.22651	0.288826	0.188524	0.128751	0.0856621	0.292744	0.267042	-0.260781	0.0842425	0.232655	0.500516	0.63718	0.377519	0.0589323	0.240217
TNBC199	PIM115	PRE	0	-1.49594	1.06565	IM	0.686709	0.119636	-0.146538	-0.607113	-0.106748	-0.354857	-0.0941158	0.0387246	0.332911	0.295638	0.279749	0.278489	0.169539	0.140868	0.366746	0.0022041	0.382433	0.218097	0.28666	0.354837	0.359489	0.318223	0.178046	0.224331	0.240344	0.2755	0.232225	-0.0450526	0.217026	0.24923	0.230272	0.214654	0.167968	0.546533	0.485047	-0.25391	0.10665	0.221517	0.444423	0.638967	0.377602	0.0427329	0.198061
TNBC067	PIM116	PRE	0	-2.2483	0.0179092	IM	0.395446	0.0473007	0.0692599	-0.219895	0.0930686	-0.415892	0.179535	0.0316933	0.367166	0.254747	0.288032	0.342048	0.187217	0.133622	0.37121	-0.00245656	0.372562	0.233759	0.285357	0.368315	0.409107	0.402693	0.185489	0.229221	0.256663	0.31788	0.275031	-0.0348311	0.22678	0.364661	0.228091	0.214868	0.169483	0.513343	0.444423	-0.28085	0.108733	0.251596	0.467675	0.650384	0.374371	0.0779377	0.165734
TNBC151	PIM117	PRE	1	-0.680969	-0.547617	LAR	-0.211701	-0.50731	0.0258511	-0.161059	0.359135	0.662915	-0.0203441	-0.174417	0.410363	0.138442	0.36737	0.3194	0.167586	0.137438	0.34862	0.0638253	0.484265	0.234016	0.244863	0.383052	0.277281	0.351682	0.245957	0.294348	0.349734	0.215892	0.259318	-0.0666308	0.225335	0.26357	0.17214	0.116334	0.0807241	0.452762	0.368414	-0.255597	0.0662104	0.165483	0.473725	0.599329	0.250373	0.0945481	0.123914
TNBC122	PIM118	PRE	0	-2.07285	-0.470388	BL1	-0.0564216	0.425651	-0.270267	0.276212	-0.170461	-0.365621	-0.00455283	0.257154	0.352973	0.206465	0.277484	0.36703	0.2031	0.131112	0.336125	-0.029629	0.390188	0.210473	0.227064	0.396683	0.439354	0.377513	0.188784	0.237304	0.241831	0.354996	0.285486	-0.0136571	0.194886	0.317528	0.21242	0.20254	0.119689	0.408563	0.368105	-0.237964	0.0662945	0.25999	0.458553	0.641349	0.404283	0.0764998	0.242593
TNBC082	PIM119	PRE	0	-2.43394	-1.33981	M	-0.663452	-0.193877	0.412578	0.680687	-0.226692	0.0180812	0.615653	-0.20087	0.387823	0.0941173	0.321826	0.39816	0.207949	0.117141	0.308483	-0.0126365	0.379818	0.245039	0.206965	0.344043	0.303113	0.438204	0.207089	0.252628	0.257709	0.246703	0.250291	0.0766363	0.222926	0.320504	0.196792	0.0923259	0.0271216	0.277512	0.235956	-0.246569	0.0852433	0.220968	0.410035	0.613587	0.293882	0.171512	0.25214
TNBC267	PIM120	PRE	0	-2.78495	-1.96412	M	-0.453038	0.389483	-0.0712374	0.532093	-0.0845529	-0.157719	0.0406382	0.27141	0.339602	0.148751	0.273416	0.317756	0.196526	0.106457	0.304958	0.00677213	0.414491	0.223257	0.21264	0.350491	0.311254	0.410375	0.206813	0.196239	0.194899	0.261659	0.267697	0.0122318	0.234008	0.337462	0.204392	0.142506	0.103703	0.400041	0.336361	-0.203406	0.0531255	0.22663	0.433904	0.60318	0.329179	0.134551	0.194812
ATID002	PIM123	PRE	0	-1.6409	-0.11523	UNS	0.329414	0.034249	-0.190772	-0.355887	0.325398	-0.200967	-0.246246	-0.0112468	0.375958	0.213715	0.277681	0.287019	0.171338	0.142044	0.343937	0.0267672	0.404134	0.173469	0.238311	0.386257	0.422427	0.291069	0.167919	0.241132	0.277558	0.322925	0.26016	-0.087775	0.21637	0.243702	0.189203	0.1551	0.1049	0.525456	0.419057	-0.27362	0.0524566	0.238132	0.469887	0.652792	0.379221	0.0788337	0.153148
TNBC079	PIM124	PRE	0	-2.46571	-2.02394	M	-0.491436	-0.124296	0.197131	0.542379	0.343536	-0.225114	0.188548	0.0363429	0.327301	0.139284	0.280672	0.33445	0.193832	0.118681	0.3301	0.000459031	0.399344	0.233639	0.209097	0.372376	0.392889	0.43228	0.180707	0.221664	0.236461	0.30026	0.283779	-0.00015896	0.209576	0.318871	0.177707	0.108265	0.0831902	0.436351	0.345319	-0.243263	0.0789079	0.254978	0.441513	0.619992	0.291606	0.105767	0.193833
TNBC085	PIM126	PRE	0	-2.9696	-1.25509	M	-0.514243	0.294178	-0.0975637	0.598591	-0.35682	-0.217993	-0.169611	-0.0268025	0.328023	0.0852142	0.273205	0.285991	0.144779	0.0771079	0.262206	-0.0227005	0.366729	0.145229	0.144996	0.388454	0.462063	0.270934	0.176898	0.226158	0.251361	0.392743	0.232761	-0.0466948	0.195684	0.259731	0.124931	0.0655011	-0.0241664	0.33029	0.247167	-0.214442	0.0175843	0.263398	0.434292	0.671483	0.433525	0.0542525	0.223615
TNBC165	PIM127	PRE	0	-1.46786	-0.812023	M	-0.427112	0.30839	-0.132388	0.461782	-0.483034	-0.214902	-0.0392333	0.141849	0.334667	0.118096	0.285867	0.30806	0.185851	0.121343	0.297018	-0.0143086	0.370496	0.144689	0.156615	0.401147	0.403563	0.315406	0.180949	0.223369	0.215261	0.320031	0.242267	0.0335632	0.203751	0.279895	0.165725	0.0926319	0.0332017	0.258544	0.231582	-0.222819	0.0346013	0.245761	0.434616	0.652106	0.409921	0.0874127	0.241894
TNBC136	PIM129	PRE	0	-1.88495	0.763663	IM	0.74081	0.480878	-0.32656	-0.667579	-0.433044	-0.0686526	-0.221963	0.244578	0.367009	0.265391	0.232127	0.141961	0.146298	0.0589581	0.312833	0.00124031	0.377358	0.120733	0.243257	0.425058	0.467558	0.157176	0.123027	0.171449	0.266721	0.37623	0.230667	-0.0823148	0.207128	0.212771	0.184832	0.188429	0.116958	0.551285	0.456559	-0.255018	0.0111491	0.228086	0.469222	0.667335	0.45668	0.0305758	0.0601717
TNBC051	PIM131	PRE	0	-0.586755	-0.807657	IM	0.481384	0.346318	-0.386245	-0.483254	-0.278569	-0.179507	-0.167558	0.0248563	0.352074	0.212736	0.287006	0.204683	0.157701	0.106863	0.306345	0.0244196	0.383041	0.116271	0.211267	0.411711	0.412143	0.214566	0.165079	0.204455	0.244274	0.326328	0.257295	-0.0893672	0.231704	0.213731	0.1811	0.181844	0.120237	0.547213	0.444353	-0.264153	0.0378927	0.222222	0.449521	0.652077	0.44314	0.0186286	0.163447
TNBC074	PIM132	PRE	0	-2.59797	0.533515	IM	0.536521	0.285869	-0.393539	-0.521931	-0.295535	-0.180011	-0.177894	0.00364327	0.340718	0.217402	0.236698	0.171782	0.122209	0.0331483	0.294204	-0.00605201	0.407122	0.100275	0.192601	0.409776	0.420254	0.164023	0.115856	0.154309	0.226484	0.323709	0.210679	-0.114762	0.197743	0.203356	0.161717	0.169778	0.0917866	0.525088	0.428423	-0.249924	0.022562	0.214442	0.473258	0.69137	0.467525	0.0237146	0.0610838
TNBC178	PIM133	PRE	0	-1.40395	-0.452655	BL2	-0.268839	-0.550719	0.296781	0.170914	0.522956	0.213181	0.0234986	-0.219764	0.376989	0.191646	0.312724	0.330539	0.192515	0.186119	0.342478	0.020369	0.395415	0.2239	0.241329	0.34987	0.25382	0.399415	0.216694	0.225739	0.25436	0.213951	0.266219	-0.0364239	0.228418	0.307389	0.227006	0.176655	0.101367	0.422814	0.348074	-0.244019	0.107953	0.215881	0.414884	0.57713	0.250306	0.106955	0.21275
TNBC106	PIM134	PRE	0	-0.110046	-1.69926	M	-0.607922	0.0450565	-0.0584335	0.545339	-0.0317892	-0.0936383	0.0495948	-0.203173	0.35579	0.0946214	0.331035	0.29986	0.213675	0.176283	0.305504	0.0226297	0.473225	0.20421	0.196777	0.356741	0.316314	0.348664	0.217921	0.239326	0.233183	0.259141	0.269785	-0.0286498	0.231809	0.283712	0.178427	0.105638	0.072142	0.353551	0.294737	-0.251179	0.0542355	0.246725	0.450956	0.617544	0.325745	0.106846	0.200844
TNBC098	PIM135	PRE	1	-1.99865	-0.212664	BL1	0.188594	0.244846	-0.0837051	-0.107285	-0.190697	0.0997468	-0.389956	0.263642	0.31686	0.200615	0.25304	0.2123	0.189462	0.0866816	0.296908	0.0257683	0.424336	0.23569	0.216646	0.366155	0.341296	0.263419	0.185222	0.23184	0.234968	0.27171	0.25089	-0.0319158	0.220324	0.247132	0.209702	0.173954	0.0944079	0.341422	0.323401	-0.164263	0.0738486	0.204256	0.43394	0.595767	0.327466	0.107482	0.0679021
TNBC249	PIM137	PRE	1	-1.09278	-0.291125	UNS	0.158682	0.284587	-0.514584	-0.163756	0.150453	-0.214207	-0.321963	0.201341	0.358378	0.195841	0.288637	0.285429	0.175403	0.173408	0.341513	0.0249296	0.428376	0.19501	0.257865	0.394084	0.427484	0.267714	0.197233	0.246241	0.262079	0.357554	0.288326	-0.0273929	0.221756	0.305078	0.193964	0.188852	0.118677	0.44188	0.38609	-0.261451	0.0590148	0.240255	0.500929	0.651872	0.421745	0.0510763	0.213989
TNBC174	PIM141	PRE	0	-0.532831	-0.909496	IM	0.488419	0.302027	-0.358504	-0.482097	-0.270198	-0.115705	-0.229521	0.157973	0.348408	0.217755	0.266786	0.193448	0.155788	0.09179	0.293826	0.0312803	0.381751	0.117758	0.209125	0.416954	0.402259	0.200897	0.163023	0.198747	0.241318	0.310734	0.246959	-0.103949	0.236579	0.207092	0.171927	0.18118	0.114808	0.548159	0.443536	-0.233029	0.0298127	0.194829	0.446271	0.649099	0.439899	0.0172117	0.153294
TNBC017	PIM142	PRE	0	-0.502966	-1.93391	M	-0.469274	0.268557	0.0285645	0.463532	-0.0952089	-0.107812	-0.448362	0.0679139	0.373397	0.11339	0.302886	0.257922	0.199956	0.149725	0.324331	0.0361542	0.463737	0.218073	0.188767	0.37382	0.346163	0.305714	0.240715	0.266418	0.257028	0.279769	0.267845	0.00139026	0.220096	0.289036	0.156906	0.101812	0.0541234	0.424413	0.311763	-0.184674	0.0415685	0.224037	0.43722	0.620388	0.321836	0.12056	0.183525
TNBC190	PIM143	PRE	0	-2.04807	1.10285	BL1	0.403903	0.491874	-0.357045	-0.276423	-0.225048	-0.293736	-0.0817501	0.0876103	0.370613	0.233179	0.283911	0.32162	0.188081	0.0972307	0.348431	0.00602673	0.450384	0.199096	0.257653	0.394519	0.433905	0.338863	0.16256	0.221449	0.272361	0.352689	0.273686	-0.0404359	0.219639	0.316044	0.209388	0.215753	0.141548	0.496027	0.42375	-0.245215	0.068156	0.237415	0.49908	0.641234	0.377004	0.0815351	0.190543
TNBC046	PIM144	PRE	0	-1.23551	-0.51042	MSL	-0.337411	-0.723343	0.643766	0.211823	0.486251	0.210555	0.325949	-0.11527	0.370688	0.207244	0.32203	0.422137	0.254456	0.164321	0.363235	0.0576922	0.360778	0.278797	0.251733	0.333496	0.153572	0.474302	0.222468	0.237369	0.264368	0.125811	0.224435	0.0213013	0.253596	0.317311	0.211289	0.168097	0.127495	0.382676	0.354144	-0.228187	0.122782	0.151019	0.395652	0.561841	0.217626	0.136016	0.237099
TNBC054	PIM146	PRE	0	-1.43103	2.22206	IM	0.58346	-0.334741	0.506207	-0.455604	-0.281614	-0.123804	0.248897	-0.0704017	0.344721	0.297236	0.272337	0.29611	0.189947	0.148753	0.351875	-0.00512032	0.33748	0.230738	0.271859	0.350416	0.285414	0.375519	0.157897	0.196801	0.23121	0.229026	0.1882	-0.0727629	0.200501	0.255726	0.244166	0.223256	0.161939	0.542579	0.4765	-0.227269	0.13445	0.206909	0.401543	0.592264	0.289384	0.0830992	0.161542
TNBC163	PIM147	PRE	1	-1.15236	0.959125	UNS	0.395298	0.364621	-0.0182605	-0.327153	-0.218138	-0.272363	-0.112026	-0.026862	0.362842	0.243953	0.29924	0.298744	0.200148	0.18402	0.355709	0.0181769	0.403951	0.225026	0.263043	0.381682	0.380183	0.341266	0.219038	0.222067	0.257925	0.305266	0.259286	-0.000707114	0.23468	0.280465	0.226578	0.216177	0.158173	0.49383	0.430346	-0.266516	0.095564	0.249724	0.455675	0.622319	0.345449	0.0955054	0.190484
TNBC225	PIM148	PRE	0	-2.21404	-0.74834	UNS	-0.214483	0.257555	-0.405089	0.303568	-0.325515	-0.165579	-0.153932	0.0221597	0.309829	0.119292	0.262336	0.201934	0.14477	0.0850977	0.27003	-0.0229013	0.34551	0.0739258	0.141762	0.396834	0.433971	0.260432	0.162759	0.218561	0.195429	0.364125	0.233841	-0.063924	0.199982	0.218093	0.14448	0.127487	0.00857251	0.280424	0.239733	-0.242557	0.00686686	0.239793	0.438982	0.664682	0.401615	0.0295266	0.31026
TNBC257	PIM149	PRE	0	-2.71394	-1.66293	BL2	-0.36428	-0.546206	0.297445	0.247914	0.778438	0.170281	-0.924598	0.15392	0.380119	0.190386	0.288099	0.38282	0.254909	0.219962	0.388732	0.0489034	0.459914	0.303705	0.297812	0.339261	0.240938	0.443913	0.214939	0.272002	0.294039	0.209168	0.307733	0.0407768	0.256013	0.402204	0.228172	0.193455	0.184645	0.330066	0.306888	-0.209389	0.140571	0.193476	0.481454	0.58115	0.261582	0.127155	0.241377
TNBC216	PIM150	PRE	0	-2.7116	-0.42992	BL1	0.133661	0.266193	-0.322196	-0.117079	-0.358658	-0.100801	0.00768641	0.187299	0.358572	0.158495	0.303924	0.261134	0.148074	0.111136	0.297789	0.0156372	0.473598	0.142644	0.208504	0.41042	0.441534	0.269115	0.152281	0.194447	0.268572	0.360523	0.279048	-0.0714001	0.193913	0.241138	0.171391	0.146567	0.0534972	0.444648	0.36339	-0.251806	0.0426601	0.223691	0.506014	0.664983	0.445144	0.05737	0.261829
TNBC024	PIM151	PRE	0	-1.56373	-0.768458	BL1	0.212743	0.296702	-0.321922	-0.0209851	-0.192791	-0.147249	-0.222434	0.0751325	0.367052	0.193637	0.301277	0.211006	0.186404	0.0970952	0.323319	0.00405939	0.412081	0.151282	0.216279	0.371697	0.404594	0.253064	0.180826	0.215975	0.246118	0.343734	0.274215	-0.0318855	0.229401	0.264644	0.176365	0.159344	0.0542358	0.377275	0.3278	-0.255385	0.0368463	0.272802	0.486425	0.649894	0.425097	0.0684762	0.158837
TNBC113	PIM152	PRE	0	-0.539033	-0.216917	UNS	-0.377559	-0.337241	0.430691	0.454038	0.13825	-0.143783	0.190992	-0.0490119	0.358736	0.188907	0.303492	0.317319	0.234504	0.188142	0.346934	0.0225042	0.383079	0.233783	0.239028	0.342764	0.217417	0.431069	0.215658	0.221087	0.222773	0.185839	0.224497	-0.0327503	0.229682	0.286875	0.209536	0.155604	0.10017	0.470834	0.377097	-0.223354	0.11279	0.210749	0.392823	0.589652	0.275557	0.130458	0.21413
TNBC107	PIM153	PRE	0	-1.12786	0.140031	BL1	0.0725417	0.349231	-0.276669	0.0401094	-0.435474	-0.17387	-0.120012	0.150236	0.348242	0.18888	0.275932	0.212266	0.20076	0.130327	0.338316	0.0312889	0.454819	0.173342	0.227294	0.360794	0.347141	0.291485	0.201809	0.199439	0.249991	0.283282	0.263461	-0.0219017	0.236913	0.250252	0.192156	0.173133	0.0966558	0.423418	0.357341	-0.227992	0.0339452	0.228267	0.445201	0.622933	0.360759	0.0902426	0.225481
TNBC273	PIM154	PRE	0	-0.514964	-1.66756	LAR	-0.555166	-0.537896	0.165971	0.350113	0.502151	0.572429	-0.096208	-0.0247441	0.388327	0.103592	0.316068	0.291527	0.226997	0.168049	0.340686	0.0700548	0.467908	0.256604	0.221693	0.351621	0.214617	0.40009	0.228973	0.267659	0.311546	0.176702	0.270864	-0.0471086	0.230694	0.283997	0.173266	0.097341	0.0567216	0.348888	0.281705	-0.202731	0.0433175	0.184488	0.436701	0.563968	0.250914	0.142001	0.1669
TNBC103	PIM156	PRE	0	-3.45463	-4.78601	M	-0.437147	0.198267	-0.177935	0.49015	-0.154115	-0.0055871	-0.335582	0.0752157	0.328223	0.00995074	0.262498	0.156903	0.127564	0.0955426	0.258217	-0.00144593	0.385949	0.0913548	0.09297	0.394488	0.515456	0.206406	0.141686	0.178449	0.226787	0.403911	0.221342	-0.0894232	0.172981	0.168296	0.0583562	0.000687489	-0.0912818	0.207086	0.150738	-0.211311	-0.0401065	0.279797	0.451509	0.693749	0.485491	0.0694003	0.251247
TNBC218	PIM157	PRE	0	-1.29252	0.749591	IM	0.735655	0.163271	-0.0965207	-0.581352	-0.13936	-0.153068	-0.0868223	0.0315758	0.351083	0.324987	0.266735	0.264605	0.200683	0.188335	0.372883	0.015744	0.374019	0.218023	0.285354	0.37877	0.344274	0.3125	0.167025	0.220412	0.260923	0.270599	0.249079	-0.0446144	0.223516	0.275992	0.219262	0.251954	0.178995	0.543432	0.49234	-0.242373	0.086744	0.210202	0.443994	0.61442	0.302255	0.0632239	0.189158
TNBC154	PIM160	PRE	0	-1.41248	-0.273782	BL1	-0.347633	0.585924	-0.38899	0.37926	-0.287946	-0.0722776	-0.399575	0.133113	0.385295	0.114159	0.280756	0.322547	0.198682	0.113414	0.314939	0.0482615	0.433191	0.198755	0.195922	0.357199	0.325994	0.2955	0.224333	0.242754	0.261327	0.265639	0.269015	-0.0137352	0.224647	0.287519	0.180706	0.106841	0.058427	0.392271	0.324131	-0.217771	0.0237725	0.190383	0.463258	0.617505	0.408105	0.112622	0.153399
TNBC102	PIM161	PRE	1	-1.67872	-0.834874	BL1	-0.230785	0.364916	-0.242285	0.274773	-0.183747	-0.0516939	-0.288102	0.124185	0.352235	0.12932	0.308797	0.257718	0.196785	0.17557	0.298637	0.00425564	0.477955	0.181001	0.16811	0.357095	0.357641	0.246948	0.192618	0.236885	0.27338	0.314783	0.255162	-0.00647636	0.216278	0.212748	0.161792	0.112018	0.0440603	0.347188	0.277778	-0.213566	0.0382276	0.238772	0.467781	0.627502	0.413844	0.0874168	0.228305
TNBC255	PIM162	PRE	0	-1.11731	-0.966202	UNS	0.17405	-0.0606871	-0.292243	-0.235768	0.137717	-0.0337985	-0.283306	0.165895	0.32745	0.17874	0.300208	0.221655	0.161629	0.108537	0.318028	0.0192943	0.443567	0.187596	0.236013	0.40538	0.388469	0.277497	0.165821	0.23129	0.231617	0.310458	0.258378	-0.111869	0.217238	0.248354	0.15631	0.181453	0.132724	0.418182	0.377492	-0.257057	0.0711545	0.257974	0.466443	0.636156	0.394493	0.0470369	0.193239
TNBC192	PIM163	PRE	1	-1.62337	-0.292286	BL1	-0.0626715	0.409855	-0.232771	0.139739	-0.382573	-0.213461	-0.183745	0.310407	0.364361	0.164324	0.278952	0.222135	0.182478	0.164561	0.299149	-0.000547812	0.431903	0.192285	0.203103	0.382274	0.425738	0.286555	0.183315	0.237452	0.267032	0.345508	0.261339	-0.0860485	0.218595	0.271645	0.181583	0.17626	0.0782855	0.494106	0.397368	-0.206824	0.0342832	0.237669	0.457827	0.657091	0.42575	0.0882562	0.134069
TNBC155	PIM164	PRE	1	-2.21332	-2.59043	UNS	-0.435219	-0.268435	0.180696	0.337935	-0.119689	0.306641	0.069502	-0.460248	0.329575	0.0252575	0.281416	0.292069	0.151134	-0.00261936	0.27759	0.0456648	0.396541	0.135401	0.159392	0.388386	0.399002	0.237702	0.169157	0.22755	0.248703	0.31219	0.216852	0.0386362	0.197756	0.197949	0.111387	0.0201377	-0.0410413	0.31034	0.204094	-0.249622	0.0556037	0.246399	0.426127	0.628719	0.265618	0.0772021	0.131589
TNBC170	PIM165	PRE	1	-0.01904	1.45529	IM	0.577509	-0.373387	0.165069	-0.59718	0.380564	0.224943	-0.053622	-0.216946	0.344212	0.277781	0.269778	0.263251	0.196282	0.161047	0.361572	0.0473696	0.36419	0.228246	0.288066	0.374467	0.322968	0.323359	0.199917	0.243421	0.277397	0.253959	0.221955	-0.0907592	0.216951	0.264875	0.197065	0.204744	0.14111	0.535137	0.453099	-0.258046	0.0661823	0.224428	0.430871	0.600941	0.214932	0.101085	0.13278
TNBC150	PIM166	PRE	1	-1.37359	2.088	IM	0.749947	-0.493113	0.391865	-0.722363	0.174319	0.126485	0.269856	-0.0290327	0.391437	0.378594	0.288205	0.325009	0.20027	0.167754	0.403629	0.0147909	0.362279	0.265508	0.367704	0.342425	0.213615	0.357163	0.189238	0.232285	0.280164	0.168427	0.200123	-0.0623999	0.219795	0.305178	0.28987	0.363151	0.293821	0.669561	0.597865	-0.25632	0.161415	0.163044	0.423925	0.582121	0.275219	0.081277	0.114873
TNBC005	PIM167	PRE	0	-0.921837	-0.125908	IM	0.519381	-0.184415	0.146291	-0.511737	0.286718	-0.23784	0.111259	0.191258	0.375799	0.27247	0.249582	0.297235	0.200132	0.151982	0.36942	0.00206726	0.376519	0.251989	0.281491	0.374833	0.333693	0.402857	0.165333	0.225251	0.250618	0.251642	0.25475	-0.0374943	0.222145	0.292412	0.215894	0.248509	0.179995	0.654042	0.524501	-0.219944	0.10899	0.184365	0.432563	0.610573	0.365259	0.0977281	0.112326
TNBC070	PIM168	PRE	0	0.50444	0.848519	LAR	-0.0596463	-0.576595	0.403737	-0.195696	-0.134048	0.711075	0.0294042	-0.0888891	0.439561	0.171949	0.337376	0.277033	0.225732	0.159447	0.338239	0.0991863	0.450084	0.242395	0.236805	0.341617	0.169216	0.318457	0.259471	0.29718	0.337973	0.127319	0.237345	-0.0680485	0.239171	0.260696	0.193873	0.179066	0.0630783	0.500029	0.387635	-0.199421	0.0627635	0.124596	0.420195	0.545911	0.258718	0.128589	0.111847
TNBC259	PIM169	PRE	0	-1.98685	-3.11468	M	-0.63033	0.0381157	0.0664847	0.744147	-0.123518	-0.143278	-0.131486	0.116337	0.351316	0.0676444	0.261888	0.339379	0.182091	0.164285	0.296243	-0.0124711	0.35847	0.206611	0.160385	0.36305	0.358821	0.375703	0.2141	0.245721	0.22832	0.295114	0.280135	-0.041565	0.205998	0.305446	0.156063	0.0700005	-0.00365812	0.247338	0.187685	-0.212095	0.0558783	0.239042	0.417044	0.622837	0.331853	0.118648	0.254093
TNBC298	PIM171	PRE	1	-1.92719	-1.9052	M	-0.529597	0.456903	-0.164968	0.548347	-0.230548	-0.146786	-0.141027	0.0911553	0.351091	0.0902436	0.28156	0.356456	0.220636	0.120043	0.311494	0.0209647	0.440958	0.20894	0.173289	0.38165	0.342072	0.337248	0.197051	0.212539	0.232523	0.273019	0.260152	0.0289117	0.206828	0.291042	0.148466	0.0806835	0.0434109	0.416297	0.320935	-0.220847	0.0220339	0.223063	0.434763	0.621334	0.362372	0.1284	0.201191
TNBC277	PIM173	PRE	1	-2.28951	0.404288	BL1	-0.312485	0.521673	-0.0818787	0.43853	-0.244975	-0.224304	-0.017977	-0.0260515	0.351519	0.166737	0.298384	0.332017	0.210215	0.133053	0.330787	0.0125279	0.384536	0.241534	0.224585	0.367328	0.402737	0.379336	0.216563	0.235935	0.239142	0.337741	0.252151	0.0470663	0.221988	0.300273	0.188603	0.133654	0.0940048	0.445122	0.363273	-0.241432	0.0461698	0.245374	0.449554	0.630543	0.322706	0.142323	0.250607
TNBC021	PIM177	PRE	0	-1.94553	-1.0361	UNS	-0.439199	-0.0885636	0.131973	0.424497	0.419634	-0.221766	0.133869	-0.0147582	0.402795	0.159056	0.304721	0.370003	0.200401	0.127824	0.346635	0.0400907	0.458455	0.233375	0.224135	0.388585	0.429466	0.434313	0.176895	0.228924	0.312406	0.341739	0.289415	-0.0103409	0.235155	0.341745	0.193648	0.172304	0.0953927	0.426276	0.360195	-0.246735	0.076757	0.251302	0.49419	0.643569	0.369054	0.122967	0.18337
TNBC055	PIM179	PRE	0	-0.579193	-0.479427	BL2	-0.208489	-0.602169	0.475408	0.0445787	0.66551	0.228423	0.0215854	-0.119713	0.372408	0.193105	0.328486	0.354172	0.225223	0.192213	0.340856	0.0419682	0.455865	0.259563	0.262667	0.34182	0.194727	0.414496	0.255565	0.275408	0.29472	0.167966	0.251516	-0.0248278	0.232787	0.304514	0.201054	0.170932	0.131721	0.493756	0.402189	-0.220122	0.106366	0.181974	0.427273	0.56413	0.260236	0.145072	0.232351
TNBC164	PIM181	PRE	1	-3.37426	-0.700563	IM	0.320747	-0.0698931	-0.0564405	-0.297597	0.104938	-0.115747	0.51274	0.0248498	0.339266	0.23193	0.255349	0.355362	0.165592	0.121466	0.315453	-0.0203994	0.365941	0.164674	0.241378	0.41365	0.450604	0.311749	0.0944384	0.142592	0.272752	0.361389	0.278701	-0.0359217	0.194941	0.300072	0.218969	0.217646	0.145104	0.532058	0.442554	-0.279177	0.0560798	0.255476	0.474308	0.6744	0.480035	0.0562505	0.181096
TNBC083	PIM182	PRE	1	-1.45561	0.0651891	UNS	-0.29918	-0.262638	0.302831	0.322604	0.224447	-0.0665542	0.0607236	0.0243136	0.365572	0.186331	0.290054	0.321	0.192915	0.195955	0.327764	0.0362335	0.388812	0.256662	0.249202	0.34145	0.267567	0.399003	0.204227	0.229764	0.249926	0.223801	0.249243	0.00758298	0.218827	0.28295	0.206902	0.150888	0.121267	0.382188	0.339415	-0.265848	0.11654	0.207641	0.419143	0.604187	0.329303	0.115507	0.216568
TNBC270	PIM184	PRE	0	-1.31644	1.19692	IM	0.615088	0.120797	0.00341771	-0.564736	-0.300584	0.104128	-0.345076	0.0993394	0.32432	0.339054	0.234066	0.144938	0.182634	0.105883	0.334045	0.0223255	0.396271	0.202453	0.313679	0.355201	0.244101	0.209077	0.145237	0.20136	0.225597	0.19043	0.167751	-0.125777	0.32356	0.252446	0.220344	0.288788	0.207555	0.53444	0.474758	-0.13389	0.0747933	0.123508	0.412443	0.553448	0.248415	0.0947659	-0.011802
TNBC251	PIM185	PRE	0	-0.154543	-0.542189	UNS	-0.393313	-0.685806	0.665893	0.125487	0.1208	0.617556	0.432502	-0.267862	0.421681	0.126709	0.317707	0.363309	0.216944	0.124052	0.351207	0.0622086	0.39909	0.240476	0.240376	0.331074	0.164307	0.38684	0.243454	0.257315	0.319374	0.131485	0.214561	-0.0260086	0.254749	0.292821	0.206525	0.137999	0.0633109	0.441445	0.360069	-0.219109	0.106265	0.153625	0.382932	0.537359	0.197327	0.14293	0.173706
TNBC283	PIM190	PRE	1	-1.24386	0.382372	BL1	0.385761	0.604847	-0.574393	-0.470061	-0.156561	-0.205615	-0.458616	0.0963239	0.368839	0.204861	0.304762	0.253838	0.15903	0.135447	0.327188	0.0470935	0.427099	0.196868	0.264291	0.380905	0.390962	0.20407	0.193264	0.225021	0.292487	0.315999	0.273508	-0.0120087	0.221599	0.261431	0.194677	0.171804	0.122414	0.49917	0.425374	-0.248817	0.0359008	0.228742	0.476791	0.642753	0.370469	0.05935	0.239422
TNBC284	PIM191	PRE	1	-0.312131	0.106444	BL2	-0.101682	-0.0856866	-0.191707	0.135972	0.254832	-0.189847	-0.0099245	-0.0290542	0.344885	0.203348	0.29478	0.308855	0.19425	0.108827	0.348785	-0.00138344	0.410578	0.222347	0.255373	0.36764	0.341297	0.388435	0.188618	0.21502	0.226456	0.279477	0.292762	-0.0162892	0.222117	0.344355	0.205803	0.167489	0.116479	0.386624	0.363676	-0.228417	0.0765542	0.244009	0.47312	0.624003	0.330183	0.0738748	0.227221
TNBC077	PIM193	PRE	0	-1.1115	-1.0223	MSL	-0.16525	0.12478	0.382736	0.151758	-0.371256	-0.0558341	0.0301296	-0.0121312	0.398942	0.186522	0.309027	0.331543	0.213697	0.123274	0.329069	0.0370563	0.44386	0.22006	0.230846	0.371492	0.347002	0.349498	0.228353	0.261845	0.281806	0.28322	0.228268	-0.0319235	0.20963	0.287809	0.217624	0.165149	0.0902106	0.40731	0.349512	-0.257252	0.0944692	0.2398	0.437791	0.637847	0.409468	0.132465	0.219234
TNBC175	PIM195	PRE	1	-0.884368	0.710468	BL2	-0.072526	-0.274016	-0.0465167	-0.0708967	0.537633	0.323319	-0.236915	0.0567773	0.369101	0.19197	0.338886	0.285039	0.215686	0.162782	0.34657	0.0336542	0.485368	0.222569	0.233002	0.367935	0.317312	0.356206	0.227705	0.254647	0.281977	0.254557	0.256495	-0.05289	0.23876	0.271601	0.206657	0.173333	0.0923771	0.450597	0.387884	-0.213012	0.0662752	0.212111	0.472769	0.604511	0.324597	0.0995701	0.12367
TNBC111	PIM197	PRE	0	-0.829767	-3.00381	M	-0.535971	0.259766	-0.203037	0.55175	-0.087496	0.0439831	-0.359196	0.00515204	0.359457	0.0837783	0.276547	0.322168	0.203529	0.19579	0.308686	0.0383415	0.45775	0.204704	0.186855	0.33901	0.240854	0.325654	0.211523	0.226938	0.250664	0.197849	0.262565	0.0179063	0.223263	0.258668	0.153352	0.0645006	0.0123722	0.331687	0.266965	-0.194442	0.0100716	0.189478	0.41715	0.597922	0.346739	0.114339	0.176855
TNBC205	PIM198	PRE	0	-0.541213	0.553046	UNS	0.313273	0.268276	-0.425719	-0.363471	0.287958	-0.0763372	-0.388558	0.139134	0.359841	0.222993	0.284126	0.227448	0.200965	0.140436	0.371295	0.00612521	0.437636	0.208471	0.271182	0.379907	0.386091	0.307117	0.171805	0.228717	0.279691	0.320813	0.283275	-0.0757231	0.227404	0.286291	0.188732	0.21139	0.142863	0.472109	0.409967	-0.239606	0.0557198	0.237497	0.471744	0.627429	0.352006	0.0795368	0.135032
TNBC001	PIM200	PRE	0	-0.555801	1.52314	IM	0.621012	-0.26223	0.374864	-0.622735	-0.0189672	0.0109534	0.0153442	-0.0801366	0.407073	0.345047	0.292844	0.310856	0.210455	0.173597	0.397011	0.0318876	0.372705	0.239454	0.348715	0.334955	0.219949	0.296448	0.185663	0.211384	0.275468	0.199651	0.187107	-0.0621123	0.301319	0.294787	0.247773	0.299577	0.238234	0.611192	0.521015	-0.240348	0.134213	0.198486	0.39765	0.562354	0.237789	0.11624	0.141198
TNBC289	PIM202	PRE	0	-1.79013	-0.301565	BL2	-0.333275	-0.287125	0.169954	0.27511	0.535882	-0.0977758	0.192605	0.0379915	0.350449	0.178017	0.286867	0.382657	0.215305	0.121546	0.357397	0.00151202	0.434375	0.240717	0.232273	0.372151	0.335499	0.472605	0.195372	0.255972	0.23912	0.269376	0.297072	0.012928	0.220655	0.330743	0.205354	0.155482	0.103108	0.423315	0.358945	-0.250821	0.10053	0.223504	0.462213	0.628603	0.316928	0.118255	0.216739
TNBC182	PIM203	PRE	0	-1.9409	-0.099077	BL1	-0.0972489	0.396957	0.0300371	0.295136	-0.370615	-0.317818	0.111069	0.00719837	0.370609	0.196059	0.309994	0.341396	0.206056	0.102536	0.336547	0.0119729	0.411027	0.234296	0.247616	0.362592	0.358444	0.383111	0.197071	0.231562	0.255334	0.295386	0.255537	0.0265441	0.216722	0.313293	0.211319	0.172818	0.108924	0.430721	0.36939	-0.21985	0.101897	0.237742	0.45796	0.626646	0.329327	0.122957	0.227253
TNBC088	PIM206	PRE	0	-2.31432	0.353153	UNS	-0.372058	-0.405186	0.51185	0.403604	0.313647	-0.079685	0.557516	-0.0695366	0.362511	0.204147	0.316276	0.434583	0.238388	0.158011	0.363754	0.0174594	0.364156	0.29268	0.274567	0.337626	0.221491	0.529118	0.187073	0.21426	0.251419	0.188423	0.264261	0.0222415	0.230046	0.383619	0.232773	0.174474	0.155092	0.402182	0.364284	-0.231645	0.128167	0.195259	0.430898	0.578839	0.2299	0.135364	0.293618
TNBC173	PIM207	PRE	0	-1.39362	0.157708	BL1	0.130613	0.433924	-0.26637	-0.113614	0.042093	-0.356284	0.040187	0.0470495	0.359756	0.213182	0.294707	0.368799	0.224434	0.163396	0.350396	0.0137505	0.419175	0.247474	0.302723	0.358294	0.398995	0.384614	0.194019	0.236168	0.272997	0.335648	0.265974	0.013224	0.221506	0.282108	0.232352	0.217853	0.157161	0.489632	0.427453	-0.271287	0.07794	0.273636	0.46248	0.635634	0.351936	0.100806	0.212749
TNBC020	PIM208	PRE	0	-1.38949	-0.188915	UNS	0.271918	0.093498	-0.154305	-0.401202	0.306596	-0.132084	0.129539	0.0421912	0.368813	0.220936	0.327992	0.297119	0.187102	0.122832	0.342446	0.0161568	0.432142	0.235495	0.269307	0.396484	0.435399	0.377416	0.195709	0.23029	0.295297	0.35286	0.274455	-0.0328886	0.209224	0.246285	0.219758	0.208043	0.159157	0.562841	0.46392	-0.301401	0.0768126	0.259423	0.490621	0.667294	0.439903	0.0749433	0.159179
TNBC104	PIM211	PRE	0	-0.943327	0.128106	UNS	-0.263862	0.335598	0.00500924	0.333254	-0.320989	-0.279394	0.00271823	-0.0138273	0.356852	0.183643	0.279727	0.342116	0.224852	0.155183	0.334259	0.00624821	0.441469	0.26607	0.233654	0.384645	0.358748	0.400465	0.203579	0.24365	0.250442	0.294279	0.268078	-0.0508994	0.195896	0.296043	0.216078	0.156708	0.108466	0.484863	0.389019	-0.224515	0.0939424	0.248823	0.445118	0.615003	0.336261	0.116694	0.1677
TNBC093	PIM212	PRE	0	-1.15262	0.0709679	BL1	0.184208	0.253001	-0.263951	-0.15658	-0.172112	-0.231781	-0.102295	-0.0498049	0.364812	0.204583	0.330892	0.267187	0.192113	0.170145	0.332755	0.011494	0.448933	0.1608	0.240202	0.380147	0.374953	0.299172	0.17747	0.215078	0.267121	0.319197	0.245259	-0.0263573	0.227039	0.253321	0.187659	0.195143	0.125429	0.415138	0.378647	-0.262622	0.0907599	0.23973	0.460071	0.643906	0.376187	0.0707504	0.232481
TNBC238	PIM213	PRE	0	-1.74519	-1.43884	BL1	0.125448	0.463291	-0.547772	-0.0415516	-0.29209	-0.218753	-0.262572	0.143357	0.323601	0.167119	0.292818	0.201119	0.178634	0.0959051	0.301952	0.0165391	0.434862	0.129777	0.212814	0.418786	0.493339	0.244453	0.145929	0.198637	0.238968	0.405288	0.258304	-0.0466781	0.203105	0.213556	0.16113	0.154666	0.0944853	0.307822	0.287671	-0.273072	0.0160222	0.270733	0.500957	0.676993	0.437681	0.0186884	0.279341
TNBC108	PIM214	PRE	1	-1.30348	-0.300187	BL1	-0.233713	0.502333	-0.224861	0.292103	-0.27801	-0.281831	-0.271562	-0.130762	0.363678	0.16245	0.312647	0.315439	0.19181	0.1503	0.32437	0.0323186	0.454113	0.186069	0.189976	0.378818	0.388221	0.338816	0.210354	0.22879	0.258471	0.308573	0.257633	-0.0612205	0.217157	0.280495	0.170294	0.120281	0.0701803	0.466071	0.380708	-0.216633	0.0364409	0.241374	0.451384	0.641092	0.366012	0.113988	0.208551
TNBC237	PIM215	PRE	1	-0.23426	1.33304	BL2	0.348983	-0.20026	0.0822432	-0.370666	0.40468	-0.201602	0.144861	0.040535	0.394614	0.267624	0.296504	0.414066	0.228759	0.173944	0.394794	0.0225688	0.407764	0.273984	0.320478	0.36006	0.337311	0.448476	0.180219	0.239664	0.26251	0.284001	0.281421	-0.0142322	0.230396	0.34321	0.248165	0.288131	0.228107	0.534865	0.469578	-0.284439	0.138898	0.247815	0.471285	0.60223	0.30651	0.098631	0.209707
TNBC042	PIM218	PRE	0	-1.21847	1.40943	IM	0.682596	0.326522	-0.188537	-0.512556	-0.375144	-0.246815	-0.15922	-0.0826838	0.320829	0.292105	0.249124	0.122501	0.153619	0.144512	0.329496	-0.00313426	0.378553	0.150163	0.274285	0.399963	0.388006	0.258576	0.16452	0.219509	0.244224	0.306688	0.210019	-0.0968787	0.216673	0.260954	0.213883	0.216394	0.128927	0.572285	0.474003	-0.201579	0.0566988	0.228235	0.411117	0.614112	0.310426	0.0493561	0.0979268
TNBC059	PIM219	PRE	0	-0.234318	-0.798381	LAR	-0.274838	-0.641912	0.201594	0.00876359	0.566697	0.6827	0.0973173	0.0237533	0.402324	0.216739	0.371348	0.375336	0.24012	0.160637	0.361223	0.0459183	0.423861	0.311051	0.284341	0.339501	0.189793	0.444853	0.221038	0.258761	0.30807	0.159376	0.30533	-0.0244034	0.223267	0.326548	0.220741	0.200121	0.159791	0.415866	0.37623	-0.254168	0.138873	0.154592	0.467021	0.572909	0.262264	0.110313	0.21703
TNBC084	PIM220	PRE	0	-2.01193	0.124677	BL2	0.0704787	-0.0349867	0.0903312	-0.00543111	0.258517	-0.247231	0.277305	-0.00892044	0.326691	0.237688	0.294133	0.317967	0.22606	0.138247	0.348257	0.0138286	0.354879	0.270929	0.296072	0.345174	0.293586	0.462805	0.168488	0.214708	0.22275	0.251228	0.284162	-0.00203801	0.230312	0.346412	0.248609	0.215888	0.184187	0.492451	0.42927	-0.256764	0.114024	0.24444	0.443377	0.577808	0.262768	0.0999278	0.20525
TNBC226	PIM224	PRE	1	-1.68316	-1.85463	M	-0.767617	-0.322552	0.588068	0.781604	0.116394	-0.156533	0.502328	-0.142941	0.376382	0.100641	0.324289	0.430643	0.243721	0.140231	0.354492	0.0180485	0.400183	0.290671	0.2241	0.355764	0.296205	0.511794	0.212164	0.25121	0.249164	0.246797	0.255098	0.032833	0.22498	0.363027	0.224879	0.114212	0.0684315	0.356584	0.293825	-0.251443	0.134295	0.238736	0.433339	0.606496	0.267423	0.171002	0.277529
TNBC213	PIM225	PRE	1	-0.749545	1.1443	IM	0.60313	-0.262704	-0.029481	-0.637785	0.503097	-0.280189	0.0729023	0.0940899	0.333682	0.311623	0.276258	0.333691	0.217486	0.167337	0.394417	0.00310456	0.376394	0.267123	0.324909	0.363257	0.324197	0.426428	0.183872	0.230697	0.250793	0.260824	0.270952	-0.0463693	0.234834	0.306886	0.257362	0.2687	0.215034	0.631687	0.536486	-0.268033	0.148103	0.204904	0.455676	0.617799	0.322364	0.0701726	0.187431
TNBC233	PIM227	PRE	0	-1.21333	1.75288	IM	0.72262	-0.0281214	-0.234999	-0.712622	0.208772	0.0093769	-0.21859	-0.0958272	0.369981	0.283216	0.273523	0.253192	0.147046	0.106272	0.361057	0.027472	0.406042	0.174092	0.271867	0.391243	0.381259	0.255288	0.128403	0.21236	0.289393	0.311346	0.260696	-0.103392	0.22394	0.263667	0.189024	0.185444	0.148548	0.578272	0.512016	-0.274491	0.042964	0.187964	0.501456	0.638631	0.365663	0.0247461	0.102018
TNBC276	PIM228	PRE	1	-3.93381	-4.4719	BL2	-0.187473	-0.239673	0.261665	0.160685	0.311946	0.0702495	1.23845	0.206174	0.375311	0.133884	0.278254	0.32128	0.1914	0.133444	0.319679	0.00829899	0.316121	0.194882	0.249945	0.408016	0.426519	0.453156	0.0661121	0.126292	0.308764	0.337818	0.284783	-0.0116983	0.214092	0.302394	0.206674	0.157216	0.111207	0.339907	0.289077	-0.306251	0.0581	0.269036	0.461301	0.649054	0.361726	0.0758791	0.235882
TNBC193	PIM230	PRE	0	-1.60237	1.71536	IM	0.779326	-0.0756895	0.0209474	-0.7249	-0.213735	-0.216505	0.285448	-0.0525274	0.355881	0.337215	0.270037	0.303075	0.178706	0.160254	0.377417	-0.00777427	0.315522	0.190246	0.30551	0.368869	0.373341	0.322478	0.143651	0.207965	0.242702	0.306565	0.215703	-0.0621271	0.231027	0.236533	0.232479	0.263739	0.194946	0.669475	0.566357	-0.273917	0.101431	0.23269	0.447063	0.633786	0.358824	0.050584	0.186425
TNBC185	PIM232	PRE	0	-3.70953	-4.64074	M	-0.569461	-0.292494	0.272753	0.580663	0.307887	0.0411211	0.995002	0.0923199	0.3685	0.055572	0.308703	0.406089	0.175732	0.133108	0.305552	-0.0162204	0.410305	0.187147	0.181497	0.396582	0.449807	0.472945	0.128939	0.189964	0.260657	0.383126	0.278859	0.0548337	0.199697	0.313778	0.191902	0.0779579	0.0328183	0.233495	0.196541	-0.260648	0.0912878	0.293721	0.469575	0.656894	0.364992	0.123376	0.245543
TNBC245	PIM234	PRE	0	-0.0538476	0.396495	LAR	0.133924	-0.342257	0.165384	-0.258404	0.226886	0.412001	-0.131664	-0.378393	0.365033	0.188603	0.329608	0.258088	0.182573	0.109759	0.360783	0.0232184	0.421612	0.203021	0.243755	0.380664	0.349945	0.297602	0.208117	0.251532	0.27484	0.281568	0.253575	-0.0424754	0.235498	0.256776	0.198491	0.162727	0.0764368	0.421064	0.346764	-0.263413	0.0715746	0.229641	0.453531	0.619155	0.313657	0.0673271	0.140783
TNBC222	PIM235	PRE	0	-0.81012	0.901813	UNS	0.540364	0.51351	-0.334382	-0.486095	-0.206366	-0.247091	-0.185361	0.0151262	0.387273	0.26632	0.315794	0.293805	0.199634	0.170653	0.340534	0.0443864	0.453464	0.211827	0.283724	0.360991	0.379547	0.293141	0.199758	0.203145	0.278802	0.318741	0.273245	-0.00757821	0.249417	0.291459	0.241859	0.232344	0.174064	0.554809	0.469719	-0.258902	0.0810671	0.243501	0.495594	0.630799	0.351513	0.0748568	0.168853
TNBC220	PIM237	PRE	0	-1.72443	-0.605207	BL1	-0.322883	0.700073	-0.39519	0.338056	-0.445643	-0.105682	-0.412326	0.0428138	0.372149	0.0881437	0.266853	0.243311	0.168219	0.0574585	0.269691	-0.0151678	0.39294	0.130722	0.152042	0.380727	0.44516	0.193524	0.200107	0.201441	0.250414	0.37065	0.235616	-0.0470777	0.218554	0.232142	0.156402	0.0670743	0.00402326	0.224926	0.198085	-0.257745	-0.0231054	0.256269	0.452214	0.680116	0.495936	0.087387	0.187579
TNBC125	PIM238	PRE	0	-1.09779	-1.04482	BL1	-0.299246	0.46172	-0.0391495	0.242877	-0.358011	-0.146687	-0.0677351	-0.0904645	0.373912	0.0935742	0.264495	0.280777	0.16701	0.0661087	0.319256	0.00372571	0.37389	0.15307	0.172794	0.373786	0.384546	0.259148	0.221159	0.22378	0.270012	0.326063	0.222387	0.0335254	0.206651	0.229696	0.176737	0.110372	0.0231971	0.47419	0.341387	-0.285735	0.013411	0.273991	0.420712	0.655093	0.427016	0.104183	0.185438
TNBC124	PIM239	PRE	1	-1.50917	-0.257619	BL1	0.266058	0.585464	-0.468705	-0.0667756	-0.540444	-0.458801	-0.0974223	-0.058967	0.355681	0.194387	0.269774	0.277356	0.174048	0.135104	0.319615	-0.00285688	0.393091	0.162431	0.221211	0.389013	0.431415	0.300981	0.175878	0.22319	0.243829	0.334539	0.257563	-0.0766885	0.224115	0.269777	0.188656	0.172155	0.0941591	0.504927	0.413808	-0.262092	0.0355401	0.257646	0.476458	0.667344	0.384607	0.0638633	0.17655
TNBC033	PIM240	PRE	0	-2.10745	-2.65763	M	-0.555183	0.454432	-0.150308	0.575422	-0.0205587	-0.295002	-0.0363609	0.0970062	0.385257	0.115615	0.301751	0.299425	0.200316	0.159919	0.310036	0.0466794	0.415935	0.221676	0.234462	0.373318	0.421269	0.36213	0.204928	0.236367	0.2741	0.339359	0.27103	-0.0278278	0.225036	0.281689	0.183715	0.132402	0.0625321	0.37304	0.302399	-0.258631	0.0462412	0.281808	0.469668	0.64665	0.378609	0.0982839	0.1772
TNBC040	PIM241	PRE	0	-1.3526	0.734852	BL1	0.362856	0.524714	-0.241635	-0.326241	-0.0500361	-0.293928	-0.193633	0.0536405	0.357532	0.251461	0.305843	0.328324	0.20161	0.122991	0.371223	0.00626244	0.400544	0.250343	0.279015	0.380593	0.385865	0.346998	0.19768	0.21468	0.266381	0.304792	0.260075	-0.00775529	0.226966	0.288605	0.226646	0.203156	0.161701	0.562918	0.477835	-0.265555	0.0600121	0.232561	0.45123	0.635369	0.364495	0.0928117	0.192705
TNBC010	PIM242	PRE	1	-1.16061	-1.46342	M	-0.502818	-0.0575344	0.250849	0.512703	-0.10693	-0.0337178	-0.137132	0.0273921	0.37601	0.0877143	0.313591	0.322416	0.20013	0.179916	0.323472	0.0189791	0.390749	0.203622	0.181854	0.341475	0.272589	0.333179	0.233287	0.224211	0.241593	0.23829	0.22694	-0.00281873	0.235564	0.272414	0.156681	0.0764674	0.0172456	0.313938	0.246401	-0.216943	0.0554887	0.20207	0.409921	0.621196	0.371776	0.114495	0.303665
TNBC228	PIM245	PRE	1	-0.564444	-2.61515	M	-0.654072	-0.161297	0.225996	0.585563	0.0441591	0.118027	0.064001	-0.238818	0.378836	0.0902003	0.341088	0.323262	0.201007	0.13518	0.337961	0.0501118	0.467592	0.230146	0.219425	0.359804	0.26279	0.357556	0.232091	0.224214	0.249517	0.236257	0.265887	-0.0585165	0.222007	0.300613	0.16941	0.0823217	0.0414895	0.314765	0.241902	-0.254425	0.0908723	0.235705	0.426248	0.608492	0.331616	0.104506	0.273534
TNBC009	PIM246	PRE	0	-1.0173	1.79323	IM	0.762836	0.133142	-0.019622	-0.634999	-0.23999	-0.259601	0.0311705	0.0111918	0.349351	0.29633	0.272164	0.280205	0.192573	0.151212	0.357241	0.000817221	0.380095	0.204574	0.288014	0.37156	0.38588	0.311838	0.167051	0.221153	0.257122	0.324302	0.219767	-0.0421521	0.206763	0.25467	0.22482	0.222135	0.164715	0.534586	0.463622	-0.221771	0.0878454	0.226689	0.447328	0.643994	0.368609	0.0588342	0.164035
TNBC061	PIM248	PRE	0	-0.77378	0.391977	BL2	0.443175	-0.55169	0.211363	-0.535909	0.702855	0.231824	0.205016	0.0282521	0.394668	0.281467	0.306071	0.379633	0.221846	0.191403	0.394805	0.0446519	0.377718	0.260938	0.330135	0.353937	0.304762	0.414004	0.197082	0.236799	0.294728	0.256436	0.263925	-0.0164889	0.239373	0.312701	0.259533	0.25356	0.203294	0.558447	0.486446	-0.25664	0.144604	0.217464	0.456951	0.602135	0.278482	0.0837576	0.188325
TNBC266	PIM249	PRE	0	-0.797195	0.311949	MSL	0.115402	-0.54194	0.754247	-0.191791	0.176	0.0315821	0.461498	-0.141701	0.430812	0.264897	0.325848	0.408695	0.241253	0.164612	0.391842	0.0216554	0.390328	0.268406	0.320599	0.331215	0.201474	0.457636	0.226055	0.252942	0.276601	0.174003	0.236599	-0.00798829	0.228106	0.326412	0.252057	0.246127	0.189538	0.54519	0.465366	-0.252483	0.193513	0.194069	0.408045	0.566235	0.240424	0.14313	0.212208
TNBC161	PIM250	PRE	0	-3.67567	-1.05716	MSL	-0.0409943	-0.388373	0.430454	-0.0655513	0.329664	0.134697	1.31424	0.0972008	0.418142	0.206558	0.271207	0.376148	0.217464	0.124449	0.334333	0.0478387	0.348082	0.238749	0.279515	0.392669	0.362749	0.452571	0.104401	0.150385	0.29757	0.295462	0.278387	0.015857	0.230443	0.324235	0.223214	0.184538	0.107756	0.410437	0.356686	-0.263532	0.0656453	0.217366	0.451918	0.620382	0.302336	0.108266	0.131275
TNBC286	PIM252	PRE	0	0.194195	1.35082	UNS	0.352345	-0.262922	0.363058	-0.356685	0.00576484	-0.0980832	0.103814	-0.204835	0.373067	0.261323	0.31808	0.377173	0.216841	0.17977	0.373264	0.0353241	0.412141	0.244849	0.294505	0.337676	0.236248	0.39459	0.222798	0.238923	0.250796	0.202788	0.256145	-0.0308012	0.231363	0.316433	0.249475	0.228179	0.160913	0.554653	0.479319	-0.223413	0.154432	0.199493	0.424939	0.568204	0.250833	0.111391	0.198674
TNBC119	PIM253	PRE	0	-2.51306	-1.51446	UNS	-0.14872	-0.62661	0.510227	0.02923	0.551755	0.126198	0.794845	-0.0291969	0.383584	0.212978	0.304391	0.428833	0.232376	0.147146	0.365838	0.0320944	0.373405	0.284695	0.311133	0.357363	0.219853	0.521365	0.129432	0.178906	0.284331	0.178449	0.260803	0.0611396	0.243655	0.345355	0.232679	0.192182	0.194461	0.384197	0.354591	-0.287416	0.142565	0.183687	0.455459	0.587681	0.265008	0.113729	0.26842
TNBC139	PIM254	PRE	1	-1.00764	0.446074	BL1	0.168383	0.331207	-0.525156	-0.222971	0.099784	-0.255027	-0.389085	0.188618	0.344127	0.187028	0.276977	0.254506	0.156793	0.135022	0.334633	0.0091692	0.424303	0.192871	0.240041	0.382	0.389064	0.300493	0.183508	0.223755	0.235828	0.300226	0.303375	-0.0390411	0.207154	0.301834	0.179821	0.176128	0.115398	0.457045	0.403548	-0.249135	0.0511758	0.207623	0.483129	0.656269	0.403698	0.03332	0.200864
TNBC057	PIM256	PRE	0	-2.26334	-2.668	M	-0.576305	0.376985	-0.161311	0.624382	-0.266323	-0.162966	-0.013652	-0.0872337	0.34702	0.0576093	0.290914	0.287671	0.185996	0.128044	0.273105	0.0169859	0.411769	0.143433	0.144485	0.400056	0.403718	0.289512	0.175219	0.178764	0.238709	0.356692	0.269014	-0.0076715	0.221294	0.253652	0.131978	0.063372	-0.0208463	0.24379	0.190047	-0.252552	0.0167449	0.268358	0.44739	0.638846	0.373421	0.0811682	0.295554
TNBC149	PIM260	PRE	0	-0.925015	-1.29476	LAR	-0.448803	-0.733344	0.45996	0.168117	0.299378	0.767233	0.346272	-0.105046	0.427073	0.152592	0.408038	0.377148	0.245948	0.119138	0.349192	0.090773	0.502626	0.264771	0.254293	0.325446	0.188722	0.423124	0.242218	0.256885	0.353438	0.162528	0.282303	-0.00745225	0.257927	0.30703	0.219682	0.116697	0.0889469	0.345575	0.300708	-0.25724	0.116178	0.167213	0.475912	0.561321	0.229787	0.140521	0.193995
TNBC029	PIM261	PRE	0	-1.96971	-2.41851	BL2	-0.605696	-0.598567	0.37143	0.484549	0.739771	0.182671	0.462246	-0.0385882	0.385581	0.148803	0.347884	0.448496	0.273171	0.155561	0.350979	0.0373761	0.480417	0.276996	0.263714	0.330341	0.217688	0.526395	0.229706	0.234576	0.250798	0.19789	0.297075	0.0337403	0.237261	0.393394	0.225908	0.140516	0.128807	0.384751	0.332635	-0.258922	0.13323	0.222816	0.476889	0.573837	0.24248	0.14145	0.25331
TNBC047	PIM262	PRE	1	-0.842399	-0.844757	M	-0.531183	-0.19247	-0.0447867	0.468865	0.162694	0.143732	-0.0815377	-0.0542778	0.354424	0.140363	0.351143	0.327776	0.229603	0.173704	0.341895	0.0226582	0.47594	0.233449	0.220859	0.36381	0.332243	0.383732	0.210514	0.240829	0.257485	0.293934	0.292852	-0.048781	0.23181	0.29742	0.200262	0.134832	0.0738405	0.348187	0.289052	-0.266262	0.100942	0.23734	0.474301	0.618934	0.329794	0.0976075	0.25198
TNBC115	PIM265	PRE	0	-2.46416	-0.578552	MSL	-0.230429	-0.27368	0.508308	0.319266	0.187914	-0.277415	0.481746	-0.117667	0.380126	0.202636	0.341285	0.431274	0.221502	0.160111	0.38152	0.00225899	0.424187	0.275632	0.280703	0.365402	0.36555	0.490566	0.185782	0.237349	0.269739	0.2983	0.267635	0.0190452	0.210667	0.341322	0.246656	0.190183	0.151792	0.514291	0.426064	-0.274094	0.170008	0.262268	0.461133	0.625739	0.310468	0.127536	0.250892
TNBC172	PIM267	PRE	0	-1.71894	0.289949	MSL	-0.218538	-0.719808	0.77462	0.162477	0.506325	0.296545	0.495629	-0.1352	0.398969	0.228515	0.341834	0.414227	0.259515	0.192181	0.353342	0.0436549	0.443524	0.296825	0.282088	0.341074	0.184991	0.492158	0.224753	0.245667	0.263811	0.155359	0.231796	0.0225639	0.22223	0.318759	0.241412	0.167322	0.117936	0.360391	0.336302	-0.259011	0.174629	0.187539	0.421827	0.559692	0.245817	0.155148	0.193963
TNBC053	PIM268	PRE	0	-2.06353	1.43903	IM	0.209881	0.0699037	0.0702112	-0.115845	-0.229672	-0.120153	0.21588	-0.131527	0.377152	0.233405	0.314853	0.349713	0.201016	0.127537	0.347397	0.0192146	0.454917	0.219527	0.257988	0.393099	0.390067	0.394317	0.139826	0.191802	0.286484	0.335545	0.255964	-0.0145929	0.228177	0.30564	0.221077	0.186093	0.12314	0.432743	0.387792	-0.247523	0.0872876	0.228574	0.475941	0.635537	0.350669	0.0790555	0.170656
TNBC144	PIM271	PRE	0	-1.51182	0.374795	MSL	-0.158111	-0.47215	0.626453	0.219307	0.484053	-0.253957	0.508954	-0.122322	0.393551	0.223695	0.309622	0.431756	0.229355	0.174042	0.373435	0.0242062	0.412418	0.278154	0.291762	0.337951	0.308179	0.476556	0.193194	0.242106	0.276299	0.266974	0.26158	0.0110167	0.234469	0.34929	0.224779	0.215154	0.15263	0.482285	0.412367	-0.261366	0.146343	0.245422	0.43866	0.602764	0.289672	0.130664	0.226116
TNBC145	PIM272	PRE	0	-1.89231	-1.34343	BL1	-0.173552	0.542056	-0.347756	0.133546	-0.15142	0.0543868	-0.388077	0.0414859	0.347602	0.117888	0.282444	0.250203	0.183054	0.10801	0.315539	0.0568025	0.448397	0.168384	0.19548	0.403612	0.438196	0.222693	0.188021	0.182916	0.28652	0.35364	0.297488	-0.039269	0.227276	0.262491	0.166401	0.112174	0.0370486	0.399729	0.306385	-0.234478	-0.00966926	0.274232	0.467506	0.637897	0.371733	0.0696082	0.11754
TNBC191	PIM273	PRE	0	-1.7819	-1.62565	M	-0.778766	-0.180019	0.435581	0.810813	-0.0384194	-0.162105	0.315558	-0.0803113	0.399797	0.0941618	0.325628	0.40528	0.224598	0.134675	0.336712	0.0171582	0.40162	0.24413	0.200035	0.37275	0.382576	0.463158	0.223203	0.267573	0.278235	0.318148	0.266173	-0.00534984	0.215705	0.330015	0.20238	0.0962611	0.0326015	0.292881	0.254038	-0.236639	0.0995342	0.265174	0.442876	0.639554	0.335248	0.138915	0.220497
TNBC234	PIM275	PRE	0	-1.23441	1.0442	IM	0.519904	0.308943	-0.23646	-0.443668	0.0695843	-0.399119	0.0118601	-0.0250904	0.358048	0.276596	0.310817	0.32839	0.223644	0.168618	0.362346	0.0166304	0.414293	0.233355	0.277443	0.341735	0.362532	0.381851	0.198037	0.232367	0.259447	0.303961	0.265295	-0.0329245	0.219569	0.307068	0.23603	0.2273	0.172281	0.519957	0.467536	-0.253418	0.106555	0.245949	0.471478	0.631243	0.336353	0.0884536	0.231077
TNBC157	PIM276	PRE	0	-1.87977	0.986996	UNS	0.364555	0.0416349	0.367625	-0.296597	-0.382865	-0.206267	0.407558	-0.154096	0.389407	0.283596	0.290701	0.303962	0.188734	0.152027	0.358544	0.0187779	0.339221	0.21802	0.280576	0.344895	0.249641	0.346603	0.184393	0.210895	0.259842	0.185861	0.208601	-0.0210349	0.226547	0.298241	0.24754	0.217428	0.161617	0.565191	0.484745	-0.24349	0.131238	0.166555	0.422776	0.6064	0.328314	0.100067	0.151453
TNBC130	PIM277	PRE	0	-1.23247	0.99895	BL2	0.372616	-0.226624	-0.0599244	-0.416417	0.446409	-0.112489	-0.0594005	-0.048733	0.352835	0.225226	0.291497	0.310477	0.160467	0.134253	0.355674	0.00303939	0.40199	0.231799	0.274586	0.389355	0.393575	0.353053	0.163317	0.234269	0.260089	0.329793	0.250817	-0.0476013	0.210181	0.269499	0.197158	0.198675	0.134789	0.504082	0.435422	-0.232983	0.0876356	0.217166	0.468729	0.647724	0.358896	0.0582068	0.204189
TNBC134	PIM278	PRE	0	-0.28731	0.858588	BL1	0.186829	0.506052	-0.240422	-0.0746056	-0.379186	-0.250138	-0.246843	-0.0144449	0.354148	0.219061	0.298082	0.256708	0.233118	0.154154	0.339302	0.0375897	0.462859	0.19971	0.241401	0.378054	0.361455	0.302251	0.206132	0.228805	0.24934	0.294309	0.26893	-0.002392	0.222831	0.293162	0.202497	0.179041	0.11098	0.51536	0.420608	-0.203068	0.0668184	0.243309	0.472765	0.619684	0.310705	0.114187	0.120498
TNBC247	PIM279	PRE	0	-1.41114	-3.73774	M	-0.63703	-0.21424	0.234914	0.583092	0.512701	-0.0866035	0.503566	-0.0729863	0.391291	0.100518	0.306848	0.37582	0.243629	0.157238	0.346481	0.0376805	0.425196	0.266921	0.248161	0.36165	0.268439	0.490295	0.196637	0.213038	0.277516	0.226154	0.307752	-0.0301918	0.230765	0.368261	0.197254	0.105956	0.0935065	0.398241	0.340647	-0.263564	0.0980624	0.197971	0.461184	0.611131	0.336718	0.116873	0.224232
TNBC087	PIM280	PRE	0	-0.135857	-0.588243	BL2	-0.270979	-0.650898	0.407054	0.103892	0.612701	0.379901	0.350633	-0.014434	0.376835	0.190114	0.329895	0.403868	0.231609	0.190046	0.363044	0.0362353	0.404832	0.285624	0.283676	0.353086	0.291735	0.484688	0.245018	0.29547	0.273152	0.253006	0.277706	-0.00804011	0.234933	0.343751	0.229103	0.183911	0.143227	0.439513	0.379747	-0.254862	0.131905	0.203893	0.453129	0.584609	0.24316	0.121595	0.205933
TNBC261	PIM281	PRE	0	-0.296664	0.254968	LAR	-0.0117436	-0.720342	0.342766	-0.188513	0.205201	0.778353	0.3259	-0.33897	0.424549	0.245649	0.414194	0.354167	0.239088	0.149234	0.365746	0.0909894	0.470849	0.256528	0.29439	0.344457	0.219103	0.405849	0.240469	0.264734	0.367942	0.173415	0.240965	-0.0469556	0.24455	0.280597	0.239028	0.175207	0.121716	0.366832	0.349533	-0.268494	0.142642	0.166795	0.470167	0.569541	0.209198	0.0982674	0.179513
TNBC180	PIM282	PRE	0	-1.70701	1.89914	IM	0.674318	-0.162172	0.165596	-0.659161	-0.088914	0.0227329	0.0891869	-0.116846	0.364991	0.293375	0.294527	0.260283	0.185286	0.13802	0.368579	0.0337865	0.388065	0.179248	0.283596	0.378737	0.379613	0.30166	0.1678	0.224192	0.277118	0.316014	0.22558	-0.0399952	0.224622	0.242254	0.229597	0.216046	0.135125	0.511981	0.46031	-0.229727	0.104808	0.217352	0.464471	0.632159	0.32141	0.077585	0.140515
TNBC152	PIM283	PRE	1	-0.332723	0.791537	IM	0.710949	0.51481	-0.361312	-0.695296	-0.159057	-0.238805	-0.113912	0.0758129	0.3696	0.271662	0.307447	0.286918	0.191478	0.139896	0.348454	0.0482971	0.458072	0.2195	0.297587	0.396675	0.390553	0.288845	0.186347	0.225062	0.306786	0.309289	0.258103	-0.0840416	0.232383	0.279735	0.216753	0.234138	0.175873	0.537627	0.467595	-0.276084	0.0800728	0.201836	0.49868	0.646658	0.393425	0.0520297	0.14311
TNBC181	PIM285	PRE	1	-1.26805	-1.83129	M	-0.661196	0.374364	-0.183244	0.714752	-0.130474	-0.125685	-0.0329442	-0.0747149	0.368264	0.0856972	0.297172	0.37507	0.223689	0.164394	0.294736	0.0314769	0.464649	0.241993	0.207106	0.336499	0.281664	0.377613	0.212125	0.240839	0.254723	0.246851	0.270785	6.44329e-05	0.213319	0.300063	0.171363	0.0738521	0.0275211	0.33855	0.266083	-0.219171	0.0421116	0.208724	0.453194	0.61739	0.332454	0.132124	0.210707
TNBC128	PIM287	PRE	0	-2.05141	-0.269899	BL1	0.342426	0.515314	-0.371999	-0.236323	-0.126687	-0.254347	-0.208538	0.109934	0.349351	0.232083	0.246824	0.27402	0.184087	0.0755912	0.33655	0.0133272	0.354827	0.188943	0.253355	0.392935	0.393756	0.307256	0.134524	0.209478	0.279595	0.316346	0.259286	-0.0563666	0.211769	0.275238	0.186372	0.215453	0.129368	0.455361	0.405108	-0.224952	0.0550995	0.241899	0.4503	0.633567	0.363531	0.0553404	0.140754
TNBC073	PIM289	PRE	0	-0.511989	-0.0913365	BL1	0.0183424	0.464598	-0.0451004	0.0209328	-0.124729	-0.216057	-0.196085	0.128576	0.361553	0.197768	0.289922	0.368194	0.23468	0.118701	0.339856	0.0231193	0.437743	0.236706	0.245602	0.361959	0.311548	0.372043	0.170442	0.219113	0.23468	0.24888	0.25294	0.0544349	0.219381	0.279837	0.199603	0.173282	0.140844	0.564082	0.439993	-0.209606	0.0839909	0.22374	0.439643	0.614199	0.359183	0.120234	0.170019
TNBC105	PIM290	PRE	0	-0.689756	-0.71804	UNS	-0.23259	0.311267	-0.00540891	0.334452	-0.0775397	-0.246954	-0.163301	-0.165367	0.351316	0.172934	0.321201	0.29902	0.214935	0.136479	0.338495	0.0171107	0.467352	0.231565	0.203366	0.366821	0.380684	0.342685	0.205047	0.210712	0.243419	0.333487	0.253786	0.0180026	0.214252	0.305196	0.201551	0.136669	0.09959	0.414888	0.322187	-0.206294	0.0821864	0.276266	0.461959	0.638327	0.337958	0.111491	0.270371
TNBC101	PIM293	PRE	0	-1.20977	-1.46664	UNS	0.45312	0.427462	-0.427233	-0.344495	-0.299765	-0.33335	-0.22118	-0.0597001	0.322008	0.217465	0.268637	0.230767	0.153553	0.104773	0.309562	0.0118579	0.394911	0.136144	0.250731	0.387334	0.467869	0.202677	0.171582	0.247004	0.23433	0.389798	0.240641	0.0066409	0.209499	0.234712	0.181471	0.19519	0.137742	0.526928	0.442235	-0.245981	0.0501552	0.28331	0.46172	0.652717	0.358687	0.0235348	0.168261
TNBC274	PIM295	PRE	0	-1.56645	-0.0680461	IM	0.361607	-0.0960975	-0.0466245	-0.450415	0.263185	-0.16163	0.061125	0.0231401	0.369339	0.228545	0.280878	0.354368	0.186468	0.129813	0.375893	0.0260998	0.414609	0.209545	0.269736	0.359513	0.376726	0.360391	0.169499	0.212854	0.264396	0.307439	0.2832	0.0336564	0.236128	0.306468	0.202851	0.201366	0.148564	0.619674	0.502312	-0.272233	0.0808312	0.246428	0.464229	0.617334	0.30947	0.0949645	0.186395
TNBC294	PIM296	PRE	0	-1.97372	-1.80931	UNS	-0.327943	0.348744	-0.275434	0.377466	-0.454459	-0.0722996	-0.281539	0.000883194	0.345198	0.111635	0.326399	0.248596	0.164904	0.0536413	0.326334	0.0043819	0.443634	0.136384	0.186811	0.411148	0.452413	0.258972	0.1955	0.214196	0.253384	0.385782	0.266549	-0.0382039	0.216129	0.254711	0.181702	0.123816	0.0247607	0.30306	0.245747	-0.262038	0.0324249	0.238494	0.481986	0.680501	0.406726	0.060404	0.224093
TNBC290	PIM297	PRE	0	-2.52673	0.565087	IM	0.650916	0.259234	-0.347724	-0.531804	-0.37855	-0.260094	0.0406283	0.00993088	0.353219	0.246614	0.278442	0.2573	0.139871	0.104901	0.329027	0.00376481	0.404511	0.149362	0.245715	0.390841	0.447843	0.236312	0.139903	0.191597	0.253421	0.380696	0.230509	-0.0628096	0.202416	0.217584	0.187177	0.188286	0.0979435	0.481307	0.418453	-0.280419	0.05364	0.259833	0.482522	0.682875	0.454913	0.0117427	0.241618
TNBC288	PIM298	PRE	0	-0.356067	1.03183	IM	0.498276	-0.0664973	-0.338277	-0.572033	0.0568798	0.425857	-0.236342	-0.287966	0.3398	0.226868	0.311107	0.144879	0.142865	0.112998	0.314187	0.0367907	0.420192	0.168806	0.245302	0.379422	0.417591	0.193722	0.180136	0.300949	0.286689	0.32372	0.281652	-0.125176	0.213243	0.247701	0.154936	0.171583	0.0831974	0.461624	0.402024	-0.270744	0.0249278	0.22149	0.48768	0.611687	0.311635	0.0243891	0.061921
TNBC271	PIM300	PRE	1	-1.97519	-2.13331	M	-0.669749	-0.155973	-0.0277683	0.74024	0.191925	-0.214781	0.153331	0.0537918	0.366688	0.0907904	0.310775	0.396636	0.201978	0.178811	0.322224	-0.00125268	0.411167	0.22472	0.184517	0.376293	0.38077	0.438198	0.21269	0.258735	0.231908	0.319447	0.319579	-0.0143898	0.197672	0.355806	0.166864	0.101073	0.026979	0.352399	0.293754	-0.223728	0.0600874	0.242082	0.461621	0.642538	0.388785	0.122598	0.22396
TNBC177	PIM301	PRE	0	-0.0421223	-0.864703	LAR	-0.320361	-0.628925	0.382133	-0.0348246	0.0169031	0.824377	0.135615	-0.330054	0.455149	0.12612	0.406984	0.316576	0.201726	0.121414	0.35331	0.118261	0.493953	0.234547	0.222436	0.328847	0.133295	0.328995	0.276454	0.271434	0.391068	0.123639	0.246169	-0.0179906	0.247319	0.275066	0.208621	0.136046	0.0610297	0.516032	0.389258	-0.236015	0.0830569	0.131452	0.445715	0.544557	0.221675	0.124674	0.16575
ATID003	PIM302	PRE	1	-0.890564	0.509847	IM	0.3863	0.165436	-0.295139	-0.388512	-0.145686	-0.0937607	-0.0333116	0.0502965	0.345754	0.234714	0.294984	0.272687	0.1824	0.153399	0.330498	-0.00524134	0.388503	0.200381	0.244469	0.395411	0.383021	0.291924	0.179556	0.230313	0.264439	0.318616	0.266706	-0.042889	0.225996	0.271275	0.199206	0.191832	0.113893	0.424277	0.398801	-0.205354	0.0740933	0.209759	0.460945	0.628271	0.352912	0.0695998	0.214129
[truncated: 15 more columns]
